# Supplementary material for: Proteomic Analyses of Nucleoid-Associated Proteins in Escherichia coli, Pseudomonas aeruginosa, Bacillus subtilis, and Staphylococcus aureus
Source: PLoS One. 2011 Apr 26;6(4):e19172. doi: 10.1371/journal.pone.0019172 (PMC3082553; doi:10.1371/journal.pone.0019172)
Supplement: Table S2 — Proteins identified in the nucleoid fraction of the log phase of E. coli . (XLS) [file pone.0019172.s006.xls]

## Sheet: Sheet1
Table S2. Protein Identified in the Nucleoid Fraction of Log Phase of E. coli
				emPAI			pep_num
gene ID	gene Name	Annotation 1	Annotation2	nucleoid	envelope	top fraction	nucleoid	envelope	top fraction
ecj:JW3964	DBHA	hupA; HU, DNA-binding transcriptional regu	DNA-binding protein HU-alpha	47.63			23
ecj:JW2644	STPA	stpA; DNA binding protein, nucleoid-associ	DNA-binding protein stpA	3.89			13
ecj:JW0430	DBHB	hupB; HU, DNA-binding transcriptional regu	DNA-binding protein HU-beta	3.3			9
ecj:JW1225	HNS	hns; global DNA-binding transcriptional du	DNA-binding protein H-NS	1.45		0.56	9		4
ecj:JW4130	HFQ	hfq; HF-I, host factor for RNA phage Q bet	Protein hfq	0.84		0.84	4		4
ecj:JW0797	DPS	dps; Fe-binding and storage protein; K0404	DNA protection during starvation protein	0.46	0.21	0.46	7	6	6
ecj:JW3229	FIS	fis; global DNA-binding transcriptional du	DNA-binding protein fis	0.36	0.36		7	2
ecj:JW1702	IHFA	ihfA; integration host factor (IHF), DNA-b	Integration host factor subunit alpha	0.35			7
ecj:JW1728	OSME	osmE; DNA-binding transcriptional regulato	Osmotically-inducible lipoprotein E	0.75	0.75		10	20
ecj:JW0618	CSPE	cspE; DNA-binding transcriptional represso	Cold shock-like protein cspE	0.56			3
ecj:JW1298	PSPB	pspB; transcriptional regulator of psp ope	Phage shock protein B	0.46			2
ecj:JW0872	LRP	lrp; DNA-binding transcriptional dual regu	Leucine-responsive regulatory protein	0.45			3
ecj:JW0230	CRL	crl; DNA-binding transcriptional regulator	Sigma factor-binding protein crl	0.25	0.25		4	7
ecj:JW0669	FUR	fur; DNA-binding transcriptional dual regu	Ferric uptake regulation protein	0.23			2
ecj:JW1650	PURR	purR; DNA-binding transcriptional represso	HTH-type transcriptional repressor purR	0.21			20
ecj:JW5702	CRP	crp; DNA-binding transcriptional dual regu	Catabolite gene activator	0.16	1.11	0.35	11	18	7
ecj:JW4364	ARCA	arcA; DNA-binding response regulator in tw	Aerobic respiration control protein arcA	0.14	0.14		6	6
ecj:JW3368	OMPR	ompR; DNA-binding response regulator in tw	Transcriptional regulatory protein ompR	0.14	0.3	0.14	14	21	2
ecj:JW3702	PHOU	phoU; DNA-binding transcriptional regulato	Phosphate transport system protein phoU	0.14	0.14		12	14
ecj:JW1276	YCIT	yciT; predicted DNA-binding transcriptiona	Uncharacterized HTH-type transcriptional regulator yciT	0.14	0		9	8
ecj:JW1533	YDFH	ydfH; predicted DNA-binding transcriptiona	Uncharacterized HTH-type transcriptional regulator ydfH	0.14	0.14		5	15
ecj:JW5703	YHEO	yheO; predicted DNA-binding transcriptiona	Uncharacterized protein yheO	0.14			8
ecj:JW3579	LLDR	lldR; DNA-binding transcriptional represso	Putative L-lactate dehydrogenase operon regulatory protein	0.13	0.13		11	14
ecj:JW2676	SRLR	srlR; DNA-bindng transcriptional repressor	Glucitol operon repressor	0.13			9
ecj:JW1724	CHBR	chbR; DNA-binding transcriptional dual reg	HTH-type transcriptional regulator chbR	0.11			3
ecj:JW1505	LSRR	ydeW; predicted DNA-binding transcriptiona	Transcriptional regulator lsrR	0.11			7
ecj:JW5434	ASCG	ascG; DNA-binding transcriptional regulato	HTH-type transcriptional regulator ascG	0.1			17
ecj:JW0078	FRUR	fruR; DNA-binding transcriptional dual reg	Fructose repressor	0.1			9
ecj:JW4221	IDNR	idnR; DNA-binding transcriptional represso	HTH-type transcriptional regulator idnR	0.1	0.1		15	18
ecj:JW0336	LACI	lacI; DNA-binding transcriptional represso	Lactose operon repressor	0.1			4
ecj:JW3385	RTCR	rtcR; sigma 54-dependent transcriptional r	Transcriptional regulatory protein rtcR	0.06			11
ecj:JW3381	MALT	malT; DNA-binding transcriptional activato	HTH-type transcriptional regulator malT	0.04	0.19		14	21
ecj:JW0999	PUTA	putA; fused DNA-binding transcriptional re	Bifunctional protein putA	0.03	0.53	0.42	27	68	24
ecj:JW0403	NRDR	ybaD; conserved hypothetical protein; K077	Transcriptional repressor nrdR	0	0.49		3	14
ecj:JW0165	EFTS	tsf; protein chain elongation factor EF-Ts	Elongation factor Ts	1.26	0.6	0.79	22	19	14
ecj:JW5829	IF3	infC; protein chain initiation factor IF-3	Translation initiation factor IF-3	0.98	0.19	0.41	14	14	5
ecj:JW3943	EFTU	tufB; protein chain elongation factor EF-T	Elongation factor Tu	0.94	10.02	3.8	33	118	50
ecj:JW3951	RPOC	rpoC; RNA polymerase, beta prime subunit;	DNA-directed RNA polymerase subunit beta~	0.88	0.39	0.05	95	74	17
ecj:JW3950	RPOB	rpoB; RNA polymerase, beta subunit; K03043	DNA-directed RNA polymerase subunit beta	0.87	0.34	0.18	81	61	19
ecj:JW3257	RPOA	rpoA; RNA polymerase, alpha subunit; K0304	DNA-directed RNA polymerase subunit alpha	0.79	0.48	0.1	15	18	4
ecj:JW3138	NUSA	nusA; transcription termination/antitermin	Transcription elongation protein nusA	0.58	0.07	0.22	21	18	7
ecj:JW3302	EFG	fusA; protein chain elongation factor EF-G	Elongation factor G	0.52	1.21	0.67	31	41	29
ecj:JW3148	GREA	greA; transcription elongation factor; K03	Transcription elongation factor greA	0.49		0.22	9		6
ecj:JW3137	IF2	infB; fused protein chain initiation facto	Translation initiation factor IF-2	0.45	0.45	0.04	54	38	11
ecj:JW3945	NUSG	nusG; transcription termination factor; K0	Transcription antitermination protein nusG	0.41	0.41		10	15
ecj:JW0674	SEQA	seqA; regulatory protein for replication i	Protein seqA	0.41			9
ecj:JW3756	RHO	rho; transcription termination factor; K03	Transcription termination factor rho	0.36	1.32	0.26	17	40	5
ecj:JW5851	PNP	pnp; polynucleotide phosphorylase/polyaden	Polyribonucleotide nucleotidyltransferase	0.33	0.53	0.33	27	30	19
ecj:JW2174	NDPA	yejK; nucleotide associated protein; K0689	Nucleoid-associated protein ndpA	0.33	0.76		16	12
ecj:JW1266	TOP1	topA; DNA topoisomerase I, omega subunit;	DNA topoisomerase 1	0.3		0.04	36		7
ecj:JW0538	RUSA	rusA; endonuclease RUS; K01160 crossover j	Crossover junction endodeoxyribonuclease rusA	0.28			3
ecj:JW3040	MUG	ygjF; G/U mismatch-specific DNA glycosylas	G/U mismatch-specific DNA glycosylase	0.21			2
ecj:JW3409	INSB1	insB; IS1 transposase InsAB'	Insertion element IS1 1/5/6 protein insB	0.2			3
ecj:JW5413	RIMM	rimM; 16S rRNA processing protein; K02860	16S rRNA-processing protein rimM	0.18		0.18	9		6
ecj:JW5531	DEAD	deaD; ATP-dependent RNA helicase; K05592 A	Cold-shock DEAD box protein A	0.17	0.85	0.05	23	39	2
ecj:JW3039	RPOD	rpoD; RNA polymerase, sigma 70 (sigma D) f	RNA polymerase sigma factor rpoD	0.17	0.23		18	24
ecj:JW1279	RNB	rnb; ribonuclease II; K01147 exoribonuclea	Exoribonuclease 2	0.16	0.1	0.05	21	26	6
ecj:JW4311	T1SK	hsdS; specificity determinant for hsdM and	Type-1 restriction enzyme EcoKI specificity protein	0.15			10
ecj:JW3835	DPO1	polA; fused DNA polymerase I 5'->3' exonuc	DNA polymerase I	0.15	0.15	0.15	32	34	11
ecj:JW4138	RLMB	rlmB; 23S rRNA (Gm2251)-methyltransferase	23S rRNA	0.14	0.14		7	15
ecj:JW1738	EX3	xthA; exonuclease III; K01142 exodeoxyribo	Exodeoxyribonuclease III	0.12	0.12	0.26	10	8	3
ecj:JW0384	RDGC	rdgC; DNA-binding protein, non-specific; K	Recombination-associated protein rdgC	0.11	0.23		11	8
ecj:JW2987	PARC	parC; DNA topoisomerase IV, subunit A [EC:	DNA topoisomerase 4 subunit A	0.09	0.19		19	33
ecj:JW4244	INSI	insI; IS30 transposase	Transposase insI for insertion sequence element IS30B/C/D	0.08			8
ecj:JW3753	RHLB	rhlB; ATP-dependent RNA helicase; K03732 A	ATP-dependent RNA helicase rhlB	0.08	0.16	0.16	7	10	6
ecj:JW5808	PCNB	pcnB; poly(A) polymerase I [EC:2.7.7.19];	Poly(A) polymerase	0.07			12
ecj:JW3809	RMUC	rmuC; predicted recombination limiting pro	DNA recombination protein rmuC	0.07	0.07		9	15
ecj:JW2560	SRMB	srmB; ATP-dependent RNA helicase [EC:2.7.7	ATP-dependent RNA helicase srmB	0.07	0.24		13	18
ecj:JW2703	MUTS	mutS; methyl-directed mismatch repair prot	DNA mismatch repair protein mutS	0.04		0.08	21		7
ecj:JW4019	UVRA	uvrA; ATPase and DNA damage recognition pr	UvrABC system protein A	0.04	0.04		23	11
ecj:JW1100	MFD	mfd; transcription-repair coupling factor;	Transcription-repair-coupling factor	0.03			24
ecj:JW1071	RNE	rne; fused ribonucleaseE endoribonuclease	Ribonuclease E	0.03	0.2	0.13	24	37	11
ecj:JW5905	HRPA	hrpA; ATP-dependent helicase; K03578 ATP-d	ATP-dependent RNA helicase hrpA	0.02		0.02	35		7
ecj:JW3271	RL24	rplX; 50S ribosomal subunit protein L24; K	50S ribosomal protein L24	7.25		14.08	11		18
ecj:JW3264	RL30	rpmD; 50S ribosomal subunit protein L30; K	50S ribosomal protein L30	3.44	0.64		7	6
ecj:JW3281	RL4	rplD; 50S ribosomal subunit protein L4; K0	50S ribosomal protein L4	2.06	3.21	0.38	17	25	6
ecj:JW3282	RL3	rplC; 50S ribosomal subunit protein L3; K0	50S ribosomal protein L3	2.04	1.21	0.89	16	9	9
ecj:JW4161	RL9	rplI; 50S ribosomal subunit protein L9; K0	50S ribosomal protein L9	2.02	20.98	3.69	15	47	34
ecj:JW3152	RL27	rpmA; 50S ribosomal subunit protein L27; K	50S ribosomal protein L27	1.99		0.44	4		6
ecj:JW3303	RS7	rpsG; 30S ribosomal subunit protein S7; K0	30S ribosomal protein S7	1.87	1.02	1.87	15	15	18
ecj:JW3265	RS5	rpsE; 30S ribosomal subunit protein S5; K0	30S ribosomal protein S5	1.71	43.17	1.22	12	50	14
ecj:JW3268	RS8	rpsH; 30S ribosomal subunit protein S8; K0	30S ribosomal protein S8	1.65	0.63	1.65	18	18	7
ecj:JW3946	RL11	rplK; 50S ribosomal subunit protein L11; K	50S ribosomal protein L11	1.54	1.54	2.21	13	14	11
ecj:JW3258	RS4	rpsD; 30S ribosomal subunit protein S4; K0	30S ribosomal protein S4	1.46	0.82	0.16	22	13	8
ecj:JW3153	RL21	rplU; 50S ribosomal subunit protein L21; K	50S ribosomal protein L21	1.43	2.27	1.43	9	7	8
ecj:JW3947	RL1	rplA; 50S ribosomal subunit protein L1; K0	50S ribosomal protein L1	1.36	2.14	0.54	17	38	7
ecj:JW2587	RL19	rplS; 50S ribosomal subunit protein L19; K	50S ribosomal protein L19	1.2	0.69	1.2	8	7	9
ecj:JW3272	RL14	rplN; 50S ribosomal subunit protein L14; K	50S ribosomal protein L14	1.14	1.14	1.75	10	13	10
ecj:JW3304	RS12	rpsL; 30S ribosomal subunit protein S12; K	30S ribosomal protein S12	1.1	0.28	0.64	6	6	8
ecj:JW2590	RS16	rpsP; 30S ribosomal subunit protein S16; K	30S ribosomal protein S16	1.07	1.07	1.99	7	7	6
ecj:JW3199	RS9	rpsI; 30S ribosomal subunit protein S9; K0	30S ribosomal protein S9	1.01	1.54	4.12	14	19	16
ecj:JW3261	RL36	rpmJ; 50S ribosomal subunit protein L36; K	50S ribosomal protein L36	0.98			2
ecj:JW4158	RS6	rpsF; 30S ribosomal subunit protein S6; K0	30S ribosomal protein S6	0.98	0.58	0.58	8	12	5
ecj:JW3275	RL16	rplP; 50S ribosomal subunit protein L16; K	50S ribosomal protein L16	0.97	0.25	0.57	7	5	4
ecj:JW3949	RL7	rplL; 50S ribosomal subunit protein L7/L12	50S ribosomal protein L7/L12	0.75		2.05	8		8
ecj:JW3267	RL6	rplF; 50S ribosomal subunit protein L6; K0	50S ribosomal protein L6	0.74	3.39	1.09	13	19	20
ecj:JW3276	RS3	rpsC; 30S ribosomal subunit protein S3; K0	30S ribosomal protein S3	0.73	1.98	0.98	14	28	12
ecj:JW3260	RS13	rpsM; 30S ribosomal subunit protein S13; K	30S ribosomal protein S13	0.69	1.86	1.86	7	10	8
ecj:JW3256	RL17	rplQ; 50S ribosomal subunit protein L17; K	50S ribosomal protein L17	0.62	1.05	0.62	18	12	12
ecj:JW3263	RL15	rplO; 50S ribosomal subunit protein L15; K	50S ribosomal protein L15	0.59	1.53	2.18	9	23	24
ecj:JW3200	RL13	rplM; 50S ribosomal subunit protein L13; K	50S ribosomal protein L13	0.55	1.97	0.55	8	13	10
ecj:JW0894	RS1	rpsA; 30S ribosomal subunit protein S1; K0	30S ribosomal protein S1	0.51	0.7	1.03	28	39	21
ecj:JW0164	RS2	rpsB; 30S ribosomal subunit protein S2; K0	30S ribosomal protein S2	0.49	1.22	0.49	19	25	11
ecj:JW3948	RL10	rplJ; 50S ribosomal subunit protein L10; K	50S ribosomal protein L10	0.48	1.68	1.68	15	15	18
ecj:JW3279	RL2	rplB; 50S ribosomal subunit protein L2; K0	50S ribosomal protein L2	0.43	1.04	0.43	16	16	12
ecj:JW0022	RS20	rpsT; 30S ribosomal subunit protein S20; K	30S ribosomal protein S20	0.42	0.42	1.01	8	4	3
ecj:JW0167	RRF	frr; ribosome recycling factor; K02838 rib	Ribosome-recycling factor	0.41		0.19	10		5
ecj:JW3270	RL5	rplE; 50S ribosomal subunit protein L5; K0	50S ribosomal protein L5	0.41	4.65	3.75	10	27	17
ecj:JW2173	RL25	rplY; 50S ribosomal subunit protein L25; K	50S ribosomal protein L25	0.38	0.89	3.93	7	6	13
ecj:JW3278	RS19	rpsS; 30S ribosomal subunit protein S19; K	30S ribosomal protein S19	0.38		1.65	6		4
ecj:JW3280	RL23	rplW; 50S ribosomal subunit protein L23; K	50S ribosomal protein L23	0.36	0.84	0.36	8	12	5
ecj:JW3269	RS14	rpsN; 30S ribosomal subunit protein S14; K	30S ribosomal protein S14	0.34		0.34	5		5
ecj:JW3277	RL22	rplV; 50S ribosomal subunit protein L22; K	50S ribosomal protein L22	0.32	0.75	0.75	5	8	5
ecj:JW3266	RL18	rplR; 50S ribosomal subunit protein L18; K	50S ribosomal protein L18	0.31	1.24	0.71	7	8	5
ecj:JW1706	RL20	rplT; 50S ribosomal subunit protein L20; K	50S ribosomal protein L20	0.29	0.29	0.66	4	5	9
ecj:JW3259	RS11	rpsK; 30S ribosomal subunit protein S11; K	30S ribosomal protein S11	0.28	1.1	1.69	8	12	10
ecj:JW2171	RSUA	rsuA; 16S rRNA pseudouridylate 516 synthas	Ribosomal small subunit pseudouridine synthase A	0.15			2
ecj:JW3250	RSMB	rsmB; 16S rRNA m5C967 methyltransferase, S	Ribosomal RNA small subunit methyltransferase B	0.08			10
ecj:JW3712	ATPA	atpA; F1 sector of membrane-bound ATP synt	ATP synthase subunit alpha	2.68	4.8	0.58	39	76	10
ecj:JW3710	ATPB	atpD; F1 sector of membrane-bound ATP synt	ATP synthase subunit beta	2.15	8.84		42	104
ecj:JW2640	YGAU	ygaU; hypothetical protein	Uncharacterized protein ygaU	1.38			11
ecj:JW4103	CH60	groL; Cpn60 chaperonin GroEL, large subuni	60 kDa chaperonin	1.26	0.99	0.46	40	49	21
ecj:JW3711	ATPG	atpG; F1 sector of membrane-bound ATP synt	ATP synthase gamma chain	1.2	0.25		20	20
ecj:JW3686	TNAA	tnaA; tryptophanase/L-cysteine desulfhydra	Tryptophanase	1.11	0.84	1.26	32	34	21
ecj:JW5375	NUOCD	nuoC; NADH:ubiquinone oxidoreductase, chai	NADH-quinone oxidoreductase subunit C/D	1.08	1.44	0.23	40	47	12
ecj:JW1228	ADHE	adhE; fused acetaldehyde-CoA dehydrogenase	Aldehyde-alcohol dehydrogenase	0.97	0.4	0.08	40	42	9
ecj:JW2502	NDK	ndk; multifunctional nucleoside diphosphat	Nucleoside diphosphate kinase	0.96	2.08	0.96	4	13	5
ecj:JW0713	DHSA	sdhA; succinate dehydrogenase, flavoprotei	Succinate dehydrogenase flavoprotein subunit	0.95	2.04		36	49
ecj:JW0714	DHSB	sdhB; succinate dehydrogenase, FeS subunit	Succinate dehydrogenase iron-sulfur subunit	0.91	1.48		15	22
ecj:JW1768	G3P1	gapA; glyceraldehyde-3-phosphate dehydroge	Glyceraldehyde-3-phosphate dehydrogenase A	0.83	0.22	0.49	14	16	17
ecj:JW0426	TIG	tig; peptidyl-prolyl cis/trans isomerase;	Trigger factor	0.69	0.83	0.96	26	37	28
ecj:JW3897	GLPK	glpK; glycerol kinase; K00864 glycerol kin	Glycerol kinase	0.67	1.29	0.21	21	28	9
ecj:JW0110	ODP1	aceE; pyruvate dehydrogenase, decarboxylas	Pyruvate dehydrogenase E1 component	0.66	0.72	0.85	42	47	41
ecj:JW1281	FABI	fabI; enoyl-[acyl-carrier-protein] reducta	Enoyl-[acyl-carrier-protein] reductase [NADH]	0.66	0.13		13	16
ecj:JW1666	KPYK1	pykF; pyruvate kinase I; K00873 pyruvate k	Pyruvate kinase I	0.64	0.07	0.33	28	23	13
ecj:JW0013	DNAK	dnaK; chaperone Hsp70, co-chaperone with D	Chaperone protein dnaK	0.6	0.3	0.52	33	31	19
ecj:JW1812	CSPC	cspC; stress protein, member of the CspA-f	Cold shock-like protein cspC	0.56	0.56	2.78	3	4	4
ecj:JW0112	DLDH	lpd; lipoamide dehydrogenase, E3 component	Dihydrolipoyl dehydrogenase	0.53	0.53	0.64	19	22	15
ecj:JW1079	FABG	fabG; 3-oxoacyl-[acyl-carrier-protein] red	3-oxoacyl-[acyl-carrier-protein] reductase	0.52			11
ecj:JW0180	ACCA	accA; acetylCoA carboxylase, carboxytransf	Acetyl-coenzyme A carboxylase carboxyl transferase subunit alpha	0.5	1.03	0.11	16	29	8
ecj:JW0007	TALB	talB; transaldolase B; K00616 transaldolas	Transaldolase B	0.5	0.22	0.66	14	8	15
ecj:JW3584	SECB	secB; protein export chaperone; K03071 pre	Protein-export protein secB	0.49			7
ecj:JW3168	YHBG	yhbG; predicted transporter subunit	Uncharacterized ABC transporter ATP-binding protein yhbG	0.49	0.3		9	29
ecj:JW2750	ENO	eno; enolase; K01689 enolase [EC:4.2.1.11]	Enolase	0.48	0.37	1.03	21	26	17
ecj:JW3890	TPIS	tpiA; triosephosphate isomerase; K01803 tr	Triosephosphate isomerase	0.48		0.3	10		4
ecj:JW3808	UDP	udp; uridine phosphorylase; K00757 uridine	Uridine phosphorylase	0.48		0.48	9		4
ecj:JW3713	ATPD	atpH; F1 sector of membrane-bound ATP synt	ATP synthase subunit delta	0.44		0.2	7		2
ecj:JW0937	FABA	fabA; beta-hydroxydecanoyl thioester dehyd	3-hydroxydecanoyl-[acyl-carrier-protein] dehydratase	0.44		0.44	11		6
ecj:JW2892	ALF	fbaA; fructose-bisphosphate aldolase, clas	Fructose-bisphosphate aldolase class 2	0.44	0.2	0.58	12	12	5
ecj:JW2751	PYRG	pyrG; CTP synthetase; K01937 CTP synthase	CTP synthase	0.43	0.19	0.27	13	21	10
ecj:JW5478	TKT1	tktA; transketolase 1, thiamin-binding; K0	Transketolase 1	0.42		0.16	29		13
ecj:JW1206	KDSA	kdsA; 3-deoxy-D-manno-octulosonate 8-phosp	2-dehydro-3-deoxyphosphooctonate aldolase	0.41		0.12	10		6
ecj:JW1078	FABD	fabD; malonyl-CoA-[acyl-carrier-protein] t	Malonyl CoA-acyl carrier protein transacylase	0.39			12
ecj:JW3592	KBL	kbl; glycine C-acetyltransferase; K00639 g	2-amino-3-ketobutyrate coenzyme A ligase	0.39	0.09		15	14
ecj:JW3205	MDH	mdh; malate dehydrogenase, NAD(P)-binding;	Malate dehydrogenase	0.39	0.25	0.55	15	13	8
ecj:JW1648	SODF	sodB; superoxide dismutase, Fe; K04564 sup	Superoxide dismutase [Fe]	0.39	0.39	0.64	6	4	4
ecj:JW0716	ODO2	sucB; dihydrolipoyltranssuccinase; K00658	Dihydrolipoyllysine-residue succinyltransferase component of 2-oxoglutarate dehydrogenase complex	0.39	1.67	0.18	14	35	12
ecj:JW4102	CH10	groS; Cpn10 chaperonin GroES, small subuni	10 kDa chaperonin	0.38		0.92	2		6
ecj:JW5689	PHSM	malP; maltodextrin phosphorylase; K00688 s	Maltodextrin phosphorylase	0.38	0.22		26	35
ecj:JW1837	YEBG	yebG; conserved hypothetical protein regul	Uncharacterized protein yebG	0.38			4
ecj:JW0428	CLPX	clpX; ATPase and specificity subunit of Cl	ATP-dependent Clp protease ATP-binding subunit clpX	0.36	0.71	0.36	15	20	5
ecj:JW5378	DEDD	dedD; conserved hypothetical protein; K037	Protein dedD	0.36	0.17		6	5
ecj:JW2385	GLK	glk; glucokinase; K00845 glucokinase [EC:2	Glucokinase	0.36		0.11	10		4
ecj:JW5930	ENGB	yihA; GTP-binding protein; K03978 GTP-bind	Probable GTP-binding protein engB	0.35			4
ecj:JW0429	LON	lon; DNA-binding ATP-dependent protease La	ATP-dependent protease La	0.34	0.23		34	43
ecj:JW1929	FLIM	fliM; flagellar motor switching and energi	Flagellar motor switch protein fliM	0.33	0.33	0.1	5	11	2
ecj:JW2101	SYM	metG; methionyl-tRNA synthetase; K01874 me	Methionyl-tRNA synthetase	0.33	0.15	0.15	39	32	8
ecj:JW5856	THIO	trxA; thioredoxin 1; K03671 thioredoxin 1	Thioredoxin-1	0.33			4
ecj:JW4347	DEOD	deoD; purine-nucleoside phosphorylase; K03	Purine nucleoside phosphorylase deoD-type	0.31	0.15	0.15	22	22	5
ecj:JW0093	FTSZ	ftsZ; GTP-binding tubulin-like cell divisi	Cell division protein ftsZ	0.31	2.8	0.71	17	46	8
ecj:JW5300	PROQ	proQ; predicted structural transport eleme	ProP effector	0.31	0.31	0.31	10	9	4
ecj:JW0166	PYRH	pyrH; uridylate kinase; K09903 uridylate k	Uridylate kinase	0.31		0.15	17		2
ecj:JW1989	YEEX	yeeX; conserved hypothetical protein	UPF0265 protein yeeX	0.31			6
ecj:JW2893	PGK	pgk; phosphoglycerate kinase; K00927 phosp	Phosphoglycerate kinase	0.3	0.54	0.42	15	17	10
ecj:JW0717	SUCC	sucC; succinyl-CoA synthetase, beta subuni	Succinyl-CoA ligase [ADP-forming] subunit beta	0.3	0.3	0.68	14	18	12
ecj:JW5296	YOAC	yoaC; hypothetical protein	Uncharacterized protein yoaC	0.3			8
ecj:JW1877	CHEA	cheA; fused chemotactic sensory histidine	Chemotaxis protein cheA	0.29	0.35	0.11	16	30	8
ecj:JW5755	YJGF	yjgF; ketoacid-binding protein; K09022 UPF	UPF0076 protein yjgF	0.29			2
ecj:JW1871	CHEY	cheY; chemotaxis regulator transmitting si	Chemotaxis protein cheY	0.28			5
ecj:JW2517	SUHB	suhB; inositol monophosphatase; K01092 myo	Inositol-1-monophosphatase	0.28		0.13	7		4
ecj:JW1604	FUMA	fumA; aerobic Class I fumarate hydratase;	Fumarate hydratase class I aerobic	0.27	0.13	0.27	14	18	7
ecj:JW0718	SUCD	sucD; succinyl-CoA synthetase, NAD(P)-bind	Succinyl-CoA ligase [ADP-forming] subunit alpha	0.27	0.43		11	18
ecj:JW5343	GATY	gatY; D-tagatose 1,6-bisphosphate aldolase	D-tagatose-16-bisphosphate aldolase subunit gatY	0.26	0.26		4	8
ecj:JW2498	SYH	hisS; histidyl tRNA synthetase; K01892 his	Histidyl-tRNA synthetase	0.26	0.26	0.36	8	16	8
ecj:JW1122	IDH	icd; isocitrate dehydrogenase, specific fo	Isocitrate dehydrogenase [NADP]	0.26	0.17	0.73	14	18	12
ecj:JW2486	PPK	ppk; polyphosphate kinase, component of RN	Polyphosphate kinase	0.25			24
ecj:JW2409	PT1	ptsI; PEP-protein phosphotransferase of PT	Phosphoenolpyruvate-protein phosphotransferase	0.25	0.41	0.49	18	20	17
ecj:JW1220	PURU	purU; formyltetrahydrofolate hydrolase [EC	Formyltetrahydrofolate deformylase	0.25		0.12	7		2
ecj:JW0111	ODP2	aceF; pyruvate dehydrogenase, dihydrolipoy	Dihydrolipoyllysine-residue acetyltransferase component of pyruvate dehydrogenase complex	0.24	1.4	0.47	35	42	20
ecj:JW1855	SYD	aspS; aspartyl-tRNA synthetase; K01876 asp	Aspartyl-tRNA synthetase	0.24	0.18	0.18	21	32	9
ecj:JW3615	DUT	dut; deoxyuridinetriphosphatase; K01520 dU	Deoxyuridine 5~-triphosphate nucleotidohydrolase	0.24			2
ecj:JW1077	FABH	fabH; 3-oxoacyl-[acyl-carrier-protein] syn	3-oxoacyl-[acyl-carrier-protein] synthase 3	0.24		0.11	10		3
ecj:JW3902	HSLU	hslU; molecular chaperone and ATPase compo	ATP-dependent hsl protease ATP-binding subunit hslU	0.24	0.34	0.34	13	28	10
ecj:JW5864	YRHA	yrhA; conserved hypothetical protein	Uncharacterized protein yrhA	0.24			2
ecj:JW1412	ALDA	aldA; aldehyde dehydrogenase A, NAD-linked	Lactaldehyde dehydrogenase	0.23		0.23	13		20
ecj:JW0175	FABZ	fabZ; (3R)-hydroxymyristol acyl carrier pr	(3R)-hydroxymyristoyl-[acyl-carrier-protein] dehydratase	0.23	0.23	0.85	6	9	4
ecj:JW2011	6PGD	gnd; gluconate-6-phosphate dehydrogenase, decarboxylating; K00033 6-phosphogluconate dehydrogenase [EC:1.1.1.44] (A)	6-phosphogluconate dehydrogenase decarboxylating	0.23	0.07	0.63	17	22	14
ecj:JW0228	XGPT	gpt; guanine-hypoxanthine phosphoribosyltr	Xanthine phosphoribosyltransferase	0.23		0.23	3		3
ecj:JW5401	IMDH	guaB; IMP dehydrogenase; K00088 IMP dehydr	Inosine-5~-monophosphate dehydrogenase	0.23		0.41	23		9
ecj:JW1806	PTNAB	manX; fused mannose-specific PTS enzyme II	PTS system mannose-specific EIIAB component	0.23	0.36	0.11	15	16	4
ecj:JW0715	ODO1	sucA; 2-oxoglutarate decarboxylase, thiami	2-oxoglutarate dehydrogenase E1 component	0.23	0.15	0.19	24	32	11
ecj:JW0123	YADG	yadG; predicted transporter subunit; K0199	Uncharacterized ABC transporter ATP-binding protein yadG	0.23	0.11		9	7
ecj:JW0939	YCBG	ycbG; conserved hypothetical protein	UPF0268 protein ycbG	0.22			3
ecj:JW2410	PTGA	crr; glucose-specific enzyme IIA component	Glucose-specific phosphotransferase enzyme IIA component	0.21		0.47	5		2
ecj:JW3389	GLPD	glpD; sn-glycerol-3-phosphate dehydrogenas	Aerobic glycerol-3-phosphate dehydrogenase	0.21	0.89	0.29	21	40	9
ecj:JW5277	SYFA	pheS; phenylalanine tRNA synthetase, alpha	Phenylalanyl-tRNA synthetase alpha chain	0.21			15
ecj:JW0514	PPIB	ppiB; peptidyl-prolyl cis-trans isomerase	Peptidyl-prolyl cis-trans isomerase B	0.21	0.47	0.78	11	9	5
ecj:JW2294	PTA	pta; phosphate acetyltransferase; K00625 p	Phosphate acetyltransferase	0.21	0.45	0.21	19	29	15
ecj:JW1709	SYT	thrS; threonyl-tRNA synthetase; K01868 thr	Threonyl-tRNA synthetase	0.21	0.16	0.16	24	23	12
ecj:JW3347	SYW	trpS; tryptophanyl-tRNA synthetase [EC:6.1	Tryptophanyl-tRNA synthetase	0.21			15
ecj:JW5058	YAJQ	yajQ; predicted nucleotide binding protein	UPF0234 protein yajQ	0.21		0.47	9		5
ecj:JW2565	YFIF	yfiF; predicted methyltransferase [EC:2.1.	Uncharacterized tRNA/rRNA methyltransferase yfiF	0.21			9
ecj:JW1893	FTNA	ftn; cytoplasmic ferritin iron storage pro	Ferritin-1	0.2	0	0.2	4	2	2
ecj:JW3379	MALQ	malQ; 4-alpha-glucanotransferase; K00705 4	4-alpha-glucanotransferase	0.2		0.05	24		2
ecj:JW1329	OGT	ogt; O-6-alkylguanine-DNA:cysteine-protein	Methylated-DNA--protein-cysteine methyltransferase	0.2			5
ecj:JW2909	METK	metK; methionine adenosyltransferase 1; K0	S-adenosylmethionine synthetase	0.19	0.19	0.29	8	17	6
ecj:JW3985	G6PI	pgi; glucosephosphate isomerase; K01810 gl	Glucose-6-phosphate isomerase	0.19		0.34	14		11
ecj:JW2026	RFBB	rfbB; dTDP-glucose 4,6 dehydratase, NAD(P)	dTDP-glucose 46-dehydratase	0.19	0.7		8	7
ecj:JW1754	YDJA	ydjA; predicted oxidoreductase	Protein ydjA	0.19			6
ecj:JW0598	AHPC	ahpC; alkyl hydroperoxide reductase, C22 s	Alkyl hydroperoxide reductase subunit C	0.18	0.4	0.96	13	5	6
ecj:JW2594	GRPE	grpE; heat shock protein; K03687 molecular	Protein grpE	0.18	0.18		5	7
ecj:JW1605	MANA	manA; mannose-6-phosphate isomerase [EC:5.	Mannose-6-phosphate isomerase	0.18		0.09	5		3
ecj:JW2276	NUOI	nuoI; NADH:ubiquinone oxidoreductase, chai	NADH-quinone oxidoreductase subunit I	0.18	0.18		8	13
ecj:JW2501	YFGB	yfgB; hypothetical protein	UPF0063 protein yfgB	0.18	0.51	0.18	15	15	7
ecj:JW3091	YHAB	yhaB; hypothetical protein	Uncharacterized protein yhaB	0.18			2
ecj:JW0114	ACON2	acnB; bifunctional aconitate hydratase 2 a	Aconitate hydratase 2	0.17	0.72	0.36	21	45	17
ecj:JW1906	FLIZ	fliZ; predicted regulator of FliA activity	Protein fliZ	0.17			6
ecj:JW2535	GLYA	glyA; serine hydroxymethyltransferase; K00	Serine hydroxymethyltransferase	0.17	0.88	0.61	14	22	12
ecj:JW2514	ISCS	iscS; cysteine desulfurase (tRNA sulfurtra	Cysteine desulfurase	0.17	0.89	0.27	19	35	5
ecj:JW2507	PEPB	pepB; aminopeptidase B; K07751 PepB aminop	Peptidase B	0.17	0.08	0.17	12	20	6
ecj:JW2667	SYA	alaS; alanyl-tRNA synthetase; K01872 alany	Alanyl-tRNA synthetase	0.16	0.12	0.16	20	34	15
ecj:JW1870	CHEZ	cheZ; chemotaxis regulator; K03414 chemota	Chemotaxis protein cheZ	0.16	1.42		10	11
ecj:JW3176	ELBB	elbB; isoprenoid biosynthesis protein with	Enhancing lycopene biosynthesis protein 2	0.16		0.16	9		2
ecj:JW2771	FUCA	fucA; L-fuculose-1-phosphate aldolase [EC:	L-fuculose phosphate aldolase	0.16			3
ecj:JW3143	GLMM	glmM; phosphoglucosamine mutase; K03431 ph	Phosphoglucosamine mutase	0.16	0.08	0.25	25	18	4
ecj:JW0710	CISY	gltA; citrate synthase; K01647 citrate syn	Citrate synthase	0.16	0.16	0.16	20	21	5
ecj:JW1051	GLRX2	grxB; glutaredoxin 2; K03675 glutaredoxin	Glutaredoxin-2	0.16			9
ecj:JW0462	HTPG	htpG; molecular chaperone HSP90 family; K0	Chaperone protein htpG	0.16	0.22	0.11	18	24	12
ecj:JW3192	NANE	nanE; predicted N-acetylmannosamine-6-P ep	Putative N-acetylmannosamine-6-phosphate 2-epimerase	0.16		0.34	7		3
ecj:JW4135	PURA	purA; adenylosuccinate synthetase; K01939	Adenylosuccinate synthetase	0.16	0.58	0.46	8	28	11
ecj:JW2140	GCH1	folE; GTP cyclohydrolase I; K01495 GTP cyc	GTP cyclohydrolase 1	0.15			5
ecj:JW3841	GLNA	glnA; glutamine synthetase; K01915 glutami	Glutamine synthetase	0.15		0.23	7		9
ecj:JW5875	NUOB	nuoB; NADH:ubiquinone oxidoreductase, chai	NADH-quinone oxidoreductase subunit B	0.15	0.32		15	17
ecj:JW0096	SECA	secA; preprotein translocase subunit, ATPa	Protein translocase subunit secA	0.15	0.83		35	63
ecj:JW0901	KDSB	kdsB; 3-deoxy-manno-octulosonate cytidylyl	3-deoxy-manno-octulosonate cytidylyltransferase	0.14			6
ecj:JW2548	PDXJ	pdxJ; pyridoxine 5'-phosphate synthase [EC	Pyridoxine 5~-phosphate synthase	0.14			8
ecj:JW0886	PFLB	pflB; pyruvate formate lyase I; K00656 for	Formate acetyltransferase 1	0.14	0.29	0.24	23	46	12
ecj:JW2461	PUR7	purC; phosphoribosylaminoimidazole-succino	Phosphoribosylaminoimidazole-succinocarboxamide synthase	0.14			12
ecj:JW0700	YBGI	ybgI; conserved metal-binding protein	UPF0135 protein ybgI	0.14	0.48		3	7
ecj:JW1532	YDFG	ydfG; L-allo-threonine dehydrogenase, NAD(	NADP-dependent L-serine/L-allo-threonine dehydrogenase ydfG	0.14			6
ecj:JW1853	YEBC	yebC; conserved hypothetical protein	UPF0082 protein yebC	0.14			12
ecj:JW1841	G6PD	zwf; glucose-6-phosphate dehydrogenase; K0	Glucose-6-phosphate 1-dehydrogenase	0.14		0.14	14		7
ecj:JW0161	DAPD	dapD; 2,3,4,5-tetrahydropyridine-2-carboxy	2345-tetrahydropyridine-26-dicarboxylate N-succinyltransferase	0.13	0.13	0.13	10	11	5
ecj:JW4247	FECE	fecE; iron-dicitrate transporter subunit;	Fe(3+) dicitrate transport ATP-binding protein fecE	0.13			5
ecj:JW4083	FUMB	fumB; anaerobic class I fumarate hydratase	Fumarate hydratase class I anaerobic	0.13		0.13	12		7
ecj:JW0738	GPMA	gpmA; phosphoglyceromutase 1; K01834 phosp	23-bisphosphoglycerate-dependent phosphoglycerate mutase	0.13		0.13	13		2
ecj:JW2491	GUAA	guaA; GMP synthetase; K01951 GMP synthase	GMP synthase [glutamine-hydrolyzing]	0.13	0.2	0.28	12	17	6
ecj:JW0147	FHUC	fhuC; iron-hydroxamate transporter subunit	Ferrichrome transport ATP-binding protein fhuC	0.13			7
ecj:JW0130	PANB	panB; 3-methyl-2-oxobutanoate hydroxymethy	3-methyl-2-oxobutanoate hydroxymethyltransferase	0.13			7
ecj:JW1703	SYFB	pheT; phenylalanine tRNA synthetase, beta	Phenylalanyl-tRNA synthetase beta chain	0.13	0.28	0.13	14	24	8
ecj:JW4265	SGCQ	sgcQ; predicted nucleoside triphosphatase	Putative sgc region protein sgcQ	0.13			8
ecj:JW1263	YCIK	yciK; predicted oxoacyl-(acyl carrier prot	Uncharacterized oxidoreductase yciK	0.13			8
ecj:JW3674	YIDA	yidA; predicted hydrolase; K07024	Phosphatase yidA	0.13	0.13		10	8
ecj:JW2573	CLPB	clpB; protein disaggregation chaperone; K0	Chaperone protein clpB	0.12	0.16	0.16	28	35	13
ecj:JW0518	FOLD	folD; bifunctional 5,10-methylene-tetrahyd	Bifunctional protein folD	0.12			7
ecj:JW5526	GARR	garR; tartronate semialdehyde reductase	2-hydroxy-3-oxopropionate reductase	0.12	0.12	0.26	12	14	4
ecj:JW2697	HYPB	hypB; GTP hydrolase involved in nickel lig	Hydrogenase isoenzymes nickel incorporation protein hypB	0.12			6
ecj:JW0050	KSGA	ksgA; S-adenosylmethionine-6-N',N'-adenosy	Dimethyladenosine transferase	0.12			8
ecj:JW3610	FPG	mutM; formamidopyrimidine/5-formyluracil/	Formamidopyrimidine-DNA glycosylase	0.12	0.12		5	3
ecj:JW0129	PANC	panC; pantothenate synthetase [EC:6.3.2.1]	Pantothenate synthetase	0.12		0.57	9		6
ecj:JW0190	SYP	proS; prolyl-tRNA synthetase; K01881 proly	Prolyl-tRNA synthetase	0.12	1.48	0.26	17	41	9
ecj:JW2505	THTM	sseA; 3-mercaptopyruvate sulfurtransferase	3-mercaptopyruvate sulfurtransferase	0.12		0.12	5		3
ecj:JW5067	YBBN	ybbN; predicted thioredoxin domain-contain	Uncharacterized protein ybbN	0.12		0.12	4		2
ecj:JW1682	YDIB	ydiB; quinate/shikimate 5-dehydrogenase, N	Quinate/shikimate dehydrogenase	0.12			10
ecj:JW5571	TYPA	bipA; GTP-binding protein; K06207 GTP-bind	GTP-binding protein typA/BipA	0.11	0.71	0.11	15	28	6
ecj:JW1224	GALU	galU; glucose-1-phosphate uridylyltransfer	UTP--glucose-1-phosphate uridylyltransferase	0.11	0.24	0.38	3	14	4
ecj:JW3707	GLMS	glmS; L-glutamine:D-fructose-6-phosphate a	Glucosamine--fructose-6-phosphate aminotransferase [isomerizing]	0.11	0.18	0.06	21	17	7
ecj:JW3531	SYGA	glyQ; glycine tRNA synthetase, alpha subun	Glycyl-tRNA synthetase alpha subunit	0.11	1.26	0.11	4	18	4
ecj:JW2914	GSHB	gshB; glutathione synthetase [EC:6.3.2.3];	Glutathione synthetase	0.11			14
ecj:JW2278	NUOG	nuoG; NADH:ubiquinone oxidoreductase, chai	NADH-quinone oxidoreductase subunit G	0.11	1.05	0.29	19	46	18
ecj:JW3594	HLDD	rfaD; ADP-L-glycero-D-mannoheptose-6-epime	ADP-L-glycero-D-manno-heptose-6-epimerase	0.11	1.51	0.11	12	20	7
ecj:JW0646	RIHA	rihA; ribonucleoside hydrolase 1 [EC:3.2.-	Pyrimidine-specific ribonucleoside hydrolase rihA	0.11			7
ecj:JW0871	TRXB	trxB; thioredoxin reductase, FAD/NAD(P)-bi	Thioredoxin reductase	0.11			4
ecj:JW4215	SYV	valS; valyl-tRNA synthetase; K01873 valyl-	Valyl-tRNA synthetase	0.11	0.11	0.14	23	34	17
ecj:JW1769	YEAD	yeaD; conserved hypothetical protein	UPF0010 protein yeaD	0.11			7
ecj:JW2424	YFEX	yfeX; conserved hypothetical protein; K072	Uncharacterized protein yfeX	0.11	0.9		5	12
ecj:JW2725	YGBT	ygbT; conserved hypothetical protein	Uncharacterized protein ygbT	0.11			4
ecj:JW3619	YICC	yicC; conserved hypothetical protein	Protein yicC	0.11		0.11	7		6
ecj:JW0505	ALLD	allD; ureidoglycolate dehydrogenase [EC:1.	Ureidoglycolate dehydrogenase	0.1			9
ecj:JW0737	AROG	aroG; 3-deoxy-D-arabino-heptulosonate-7-ph	Phospho-2-dehydro-3-deoxyheptonate aldolase, Phe-sensitive	0.1		0.1	8		2
ecj:JW3530	SYGB	glyS; glycine tRNA synthetase, beta subuni	Glycyl-tRNA synthetase beta subunit	0.1	0.39	0.39	27	32	15
ecj:JW1239	OPPF	oppF; oligopeptide transporter subunit; K0	Oligopeptide transport ATP-binding protein oppF	0.1	0.33		9	17
ecj:JW1753	SELD	selD; selenophosphate synthase; K01008 sel	Selenide water dikinase	0.1	0.47	0.1	13	19	2
ecj:JW2905	SPEA	speA; biosynthetic arginine decarboxylase,	Biosynthetic arginine decarboxylase	0.1	0.05	0.22	22	16	6
ecj:JW0317	YAHK	yahK; predicted oxidoreductase, Zn-depende	Uncharacterized zinc-type alcohol dehydrogenase-like protein yahK	0.1		0.2	7		4
ecj:JW0931	YCBY	ycbY; predicted methyltransferase; K06969	UPF0020/UPF0064 protein ycbY	0.1	0.05		25	21
ecj:JW1338	YDAO	ydaO; predicted C32 tRNA thiolase	UPF0021 protein ydaO	0.1			10
ecj:JW2866	YGFZ	ygfZ; predicted folate-dependent regulator	tRNA-modifying protein ygfZ	0.1		0.1	8		3
ecj:JW4271	YJHR	yjhR; predicted frameshift suppressor	Uncharacterized protein yjhR	0.1			6
ecj:JW2320	FABB	fabB; 3-oxoacyl-[acyl-carrier-protein] syn	3-oxoacyl-[acyl-carrier-protein] synthase 1	0.09	0.18	0.18	7	16	5
ecj:JW2156	PTFAH	fruB; fused fructose-specific PTS enzyme I	Multiphosphoryl transfer protein	0.09	0.44		7	19
ecj:JW0741	GAL7	galT; galactose-1-phosphate uridylyltransf	Galactose-1-phosphate uridylyltransferase	0.09			4
ecj:JW2021	GLF	glf; UDP-galactopyranose mutase, FAD/NAD(P	UDP-galactopyranose mutase	0.09		0.09	5		4
ecj:JW2536	HMP	hmp; fused nitric oxide dioxygenase and di	Flavohemoprotein	0.09			5
ecj:JW3914	KATG	katG; catalase/hydroperoxidase HPI(I) [EC:	Peroxidase/catalase HPI	0.09	0.09	0.05	20	24	9
ecj:JW3995	MALK	malK; fused maltose transport subunit, ATP	Maltose/maltodextrin import ATP-binding protein malK	0.09	0.09		17	12
ecj:JW0663	NAGA	nagA; N-acetylglucosamine-6-phosphate deac	N-acetylglucosamine-6-phosphate deacetylase	0.09	0.19		9	11
ecj:JW2580	PHEA	pheA; fused chorismate mutase P and prephe	P-protein	0.09	0.09		9	12
ecj:JW3224	ACCC	accC; acetyl-CoA carboxylase, biotin carbo	Biotin carboxylase	0.08	0.08	0.34	16	19	7
ecj:JW3975	ACEA	aceA; isocitrate lyase; K01637 isocitrate	Isocitrate lyase	0.08		0.25	10		10
ecj:JW0757	BIOA	bioA; 7,8-diaminopelargonic acid synthase,	Adenosylmethionine-8-amino-7-oxononanoate aminotransferase	0.08			11
ecj:JW5840	ELAD	elaD; hypothetical protein	Protease elaD	0.08			8
ecj:JW2236	GLPB	glpB; sn-glycerol-3-phosphate dehydrogenas	Anaerobic glycerol-3-phosphate dehydrogenase subunit B	0.08	0.08		4	13
ecj:JW3467	GSHR	gor; glutathione oxidoreductase; K00383 gl	Glutathione reductase	0.08	0.08	0.25	14	9	4
ecj:JW2345	INTS	intS; predicted prophage CPS-53 integrase	Putative prophage CPS-53 integrase	0.08			9
ecj:JW0637	SYL	leuS; leucyl-tRNA synthetase; K01869 leucy	Leucyl-tRNA synthetase	0.08	0.12	0.3	26	29	15
ecj:JW1095	DHNA	ndh; respiratory NADH dehydrogenase 2/cupr	NADH dehydrogenase	0.08	1.68	0.35	15	41	7
ecj:JW0233	PROA	proA; gamma-glutamylphosphate reductase; K	Gamma-glutamyl phosphate reductase	0.08		0.08	19		12
ecj:JW2652	PROV	proV; glycine betaine transporter subunit;	Glycine betaine/L-proline transport ATP-binding protein proV	0.08	0.08	0.28	20	14	6
ecj:JW5561	RHAA	rhaA; L-rhamnose isomerase [EC:5.3.1.14];	L-rhamnose isomerase	0.08			3
ecj:JW2768	SDHM	sdaB; L-serine deaminase II; K01752 L-seri	L-serine dehydratase 2	0.08	0.24	0.16	8	23	7
ecj:JW0876	SYS	serS; seryl-tRNA synthetase, also charges	Seryl-tRNA synthetase	0.08		0.16	6		11
ecj:JW1629	SYY	tyrS; tyrosyl-tRNA synthetase; K01866 tyro	Tyrosyl-tRNA synthetase	0.08		0.08	10		6
ecj:JW2243	CINAL	yfaY; conserved hypothetical protein; K037	CinA-like protein	0.08			4
ecj:JW0913	SYN	asnS; asparaginyl tRNA synthetase; K01893	Asparaginyl-tRNA synthetase	0.07	0.07	0.15	9	11	10
ecj:JW3587	GPMI	gpmI; phosphoglycero mutase III, cofactor-	23-bisphosphoglycerate-independent phosphoglycerate mutase	0.07			13
ecj:JW0089	MURC	murC; UDP-N-acetylmuramate:L-alanine ligas	UDP-N-acetylmuramate--L-alanine ligase	0.07		0.07	10		4
ecj:JW0083	MURE	murE; UDP-N-acetylmuramoyl-L-alanyl-D-glut	UDP-N-acetylmuramoyl-L-alanyl-D-glutamate--26-diaminopimelate ligase	0.07	0.07	0.07	11	24	2
ecj:JW0227	PEPD	pepD; aminoacyl-histidine dipeptidase; K01	Aminoacyl-histidine dipeptidase	0.07	0.07	0.07	8	14	5
ecj:JW3823	PEPQ	pepQ; proline dipeptidase; K01271 X-Pro di	Xaa-Pro dipeptidase	0.07			11
ecj:JW1117	PUR8	purB; adenylosuccinate lyase; K01756 adeny	Adenylosuccinate lyase	0.07		0.15	16		6
ecj:JW2309	PUR1	purF; amidophosphoribosyltransferase [EC:2	Amidophosphoribosyltransferase	0.07			6
ecj:JW5551	STHA	sthA; pyridine nucleotide transhydrogenase	Soluble pyridine nucleotide transhydrogenase	0.07		0.15	9		7
ecj:JW0413	THII	thiI; sulfurtransferase required for thiam	Thiamine biosynthesis protein thiI	0.07	0.07	0.07	8	25	2
ecj:JW3213	TLDD	tldD; predicted peptidase; K03568 TldD pro	Protein tldD	0.07			14
ecj:JW3819	UBID	ubiD; 3-octaprenyl-4-hydroxybenzoate decar	3-octaprenyl-4-hydroxybenzoate carboxy-lyase	0.07	0.07	0.14	7	19	5
ecj:JW3537	XYLA	xylA; D-xylose isomerase [EC:5.3.1.5]; K01	Xylose isomerase	0.07	0.07		9	9
ecj:JW1606	YDGA	ydgA; conserved hypothetical protein	Protein ydgA	0.07	0.59	0.14	14	39	6
ecj:JW3974	MASY	aceB; malate synthase A; K01638 malate syn	Malate synthase A	0.06		0.13	13		5
ecj:JW1865	SYR	argS; arginyl-tRNA synthetase; K01887 argi	Arginyl-tRNA synthetase	0.06		0.06	17		12
ecj:JW0660	ASNB	asnB; asparagine synthetase B [EC:6.3.5.4]	Asparagine synthetase B [glutamine-hydrolyzing]	0.06	0.12	0.06	3	15	6
ecj:JW5605	ILVD	ilvD; dihydroxyacid dehydratase [EC:4.2.1.	Dihydroxy-acid dehydratase	0.06			11
ecj:JW2858	SYK1	lysS; lysine tRNA synthetase, constitutive	Lysyl-tRNA synthetase	0.06	0.21	0.55	18	19	8
ecj:JW4090	SYK2	lysU; lysine tRNA synthetase, inducible; K	Lysyl-tRNA synthetase heat inducible	0.06		0.28	9		7
ecj:JW1462	NARY	narY; nitrate reductase 2 (NRZ), beta subu	Respiratory nitrate reductase 2 beta chain	0.06			13
ecj:JW3970	PUR9	purH; fused IMP cyclohydrolase and phospho	Bifunctional purine biosynthesis protein purH	0.06	0.06	0.13	19	21	6
ecj:JW4198	TREC	treC; trehalose-6-P hydrolase; K01226 treh	Trehalose-6-phosphate hydrolase	0.06		0.33	7		8
ecj:JW3457	YHIL	yhiL; hypothetical protein	Uncharacterized protein yhiL	0.06			14
ecj:JW4354	YJJK	yjjK; fused predicted transporter subunits	Uncharacterized ABC transporter ATP-binding protein yjjK	0.06	1.38	0.26	18	39	12
ecj:JW3563	SELB	selB; selenocysteinyl-tRNA-specific transl	Selenocysteine-specific elongation factor	0.05	0.23		11	25
ecj:JW3958	THIC	thiC; thiamin (pyrimidine moiety) biosynth	Thiamine biosynthesis protein thiC	0.05			10
ecj:JW0278	YAGR	yagR; predicted oxidoreductase with molybd	Putative xanthine dehydrogenase yagR molybdenum-binding subunit	0.05			24
ecj:JW5757	YJGL	yjgL; hypothetical protein	Uncharacterized protein yjgL	0.05			15
ecj:JW2871	GCSP	gcvP; glycine decarboxylase, PLP-dependent	Glycine dehydrogenase [decarboxylating]	0.04	0.07	0.11	20	25	10
ecj:JW3395	GLGB	glgB; 1,4-alpha-glucan branching enzyme [E	1,4-alpha-glucan-branching enzyme	0.04			11
ecj:JW0915	AMPN	pepN; aminopeptidase N; K01256 aminopeptid	Aminopeptidase N	0.04	0.2	0.04	18	29	5
ecj:JW1692	PPSA	pps; phosphoenolpyruvate synthase; K01007	Phosphoenolpyruvate synthase	0.04	0.04	0.18	22	31	10
ecj:JW0058	RAPA	hepA; RNA polymerase-associated helicase p	RNA polymerase-associated protein rapA	0.03	0.18	0.1	22	34	9
ecj:JW3979	METH	metH; homocysteine-N5-methyltetrahydrofola	Methionine synthase	0.03	0.05		25	35
ecj:JW5923	YGFK	ygfK; predicted oxidoreductase, Fe-S subun	Uncharacterized protein ygfK	0.03			26
ecj:JW1645	LHR	lhr; predicted ATP-dependent helicase [EC:	Probable ATP-dependent helicase lhr	0.02			28
ecj:JW5833	YEEJ	yeeJ; adhesin	Uncharacterized protein yeeJ	0.01			37
ecj:JW4114	FRDB	frdB; fumarate reductase (anaerobic), Fe-S	Fumarate reductase iron-sulfur subunit	0	0.14		6	5
ecj:JW0833	GLRX1	grxA; glutaredoxin 1, redox coenzyme for r	Glutaredoxin-1	0			2
ecj:JW1987	YEEV	yeeV; toxin of the YeeV-YeeU toxin-antitox	Uncharacterized protein yeeV	0			4
ecj:JW5897	GSIA	yliA; fused predicted peptide transport su	Glutathione import ATP-binding protein gsiA	0			11
ecj:JW1137	YMFO	ymfO; conserved hypothetical protein	Uncharacterized protein ymfO	0			4
ecj:JW2125	YOHF	yohF; predicted oxidoreductase with NAD(P)	Uncharacterized oxidoreductase yohF	0			4
ecj:JW2203	OMPC	ompC; outer membrane porin protein C; K094	Outer membrane protein C	6.75	19.63	0.19	68	135	7
ecj:JW1908	FLIC	fliC; flagellar filament structural protei	Flagellin	4.03	4.79	0.52	49	84	15
ecj:JW0940	OMPA	ompA; outer membrane protein A (3a;II*;G;d	Outer membrane protein A	3.22	13.71		50	103
ecj:JW0554	OMPT	ompT; outer membrane protease VII; K01355	Protease 7	3.1	2.7		24	24
ecj:JW1633	SLYB	slyB; outer membrane lipoprotein; K06077 o	Outer membrane lipoprotein slyB	2.79	0.95		11	16
ecj:JW3714	ATPF	atpF; F0 sector of membrane-bound ATP synt	ATP synthase subunit b	2.36	5.15		15	22
ecj:JW1667	LPP	lpp; murein lipoprotein; K06078 murein lip	Major outer membrane lipoprotein	2.32	15.48		23	23
ecj:JW0912	OMPF	ompF; outer membrane porin 1a (Ia;b;F); K0	Outer membrane protein F	2.27	7.15	0.1	33	53	2
ecj:JW2462	NLPB	nlpB; lipoprotein; K07287 lipoprotein-34	Lipoprotein 34	1.64	0.97		29	15
ecj:JW0799	OMPX	ompX; outer membrane protein; K11934 outer	Outer membrane protein X	1.56	1.56		9	13
ecj:JW5448	YGDI	ygdI; hypothetical protein	Uncharacterized lipoprotein ygdI	1.23	1.23		3	5
ecj:JW5539	YHCB	yhcB; conserved hypothetical protein; K099	Putative cytochrome d ubiquinol oxidase subunit 3	1	0.59		9	11
ecj:JW1875	MCP2	tar; methyl-accepting chemotaxis protein I	Methyl-accepting chemotaxis protein II	0.94	2.34		33	49
ecj:JW2283	NUOA	nuoA; NADH:ubiquinone oxidoreductase, memb	NADH-quinone oxidoreductase subunit A	0.88			5
ecj:JW0452	ACRA	acrA; multidrug efflux system; K03585 memb	Acriflavine resistance protein A	0.81	0.67		14	25
ecj:JW0397	YAJC	yajC; SecYEG protein translocase auxillary	UPF0092 membrane protein yajC	0.78	0.78	0.78	8	10	2
ecj:JW0419	CYOD	cyoD; cytochrome o ubiquinol oxidase subun	Cytochrome o ubiquinol oxidase protein cyoD	0.76			3
ecj:JW4318	MCP1	tsr; methyl-accepting chemotaxis protein I	Methyl-accepting chemotaxis protein I	0.73	1.34	0.13	28	57	5
ecj:JW5503	TOLC	tolC; transport channel; K03287 outer memb	Outer membrane protein tolC	0.71	0.96		18	22
ecj:JW3145	FTSH	ftsH; protease, ATP-dependent zinc-metallo	Cell division protease ftsH	0.67	0.75	0.17	29	37	10
ecj:JW1771	MIPA	mipA; scaffolding protein for murein synth	MltA-interacting protein precursor	0.67	0.47		8	12
ecj:JW2577	YFIO	yfiO; predicted lipoprotein; K05807 putati	UPF0169 lipoprotein yfiO	0.67	1.44	0.29	16	15	2
ecj:JW5657	YIAD	yiaD; predicted outer membrane lipoprotien	Inner membrane lipoprotein yiaD	0.61	0.61		8	13
ecj:JW3996	LAMB	lamB; maltose outer membrane porin; K02024	Maltoporin	0.54	1.55	0.07	20	31	3
ecj:JW0401	TSX	tsx; nucleoside channel, receptor of phage	Nucleoside-specific channel-forming protein tsx	0.53	0.53		11	11
ecj:JW3715	ATPL	atpE; F0 sector of membrane-bound ATP synt	ATP synthase C chain	0.5	0.5		2	5
ecj:JW0173	SKP	hlpA; periplasmic chaperone; K06142 outer	Chaperone protein skp	0.49		0.49	12		5
ecj:JW0172	YAET	yaeT; conserved hypothetical protein; K072	Outer membrane protein assembly factor yaeT	0.49	1.23		25	44
ecj:JW5063	YLAC	ylaC; predicted inner membrane protein	Inner membrane protein ylaC	0.47	0.21		4	5
ecj:JW5178	YMGG	ymgG; hypothetical protein	Uncharacterized protein ymgG	0.47			3
ecj:JW4133	HFLC	hflC; modulator for HflB protease specific	Protein hflC	0.46	1.36		11	26
ecj:JW0731	PAL	pal; peptidoglycan-associated outer membra	Peptidoglycan-associated lipoprotein	0.45	1.53	0.2	11	21	2
ecj:JW0053	LPTD	imp; exported protein required for envelop	LPS-assembly protein precursor	0.44	0.44		30	32
ecj:JW0849	YBJP	ybjP; predicted lipoprotein	Uncharacterized lipoprotein ybjP	0.44	1.08		7	9
ecj:JW1922	FLIF	fliF; flagellar basal-body MS-ring and col	Flagellar M-ring protein	0.43	0.13		17	17
ecj:JW3160	YRBD	yrbD; predicted ABC-type organic solvent t	Uncharacterized protein yrbD	0.43	0.43		5	9
ecj:JW0636	RLPB	rlpB; minor lipoprotein; K03643 LPS-assemb	LPS-assembly lipoprotein rlpB precursor	0.39	0.94		13	16
ecj:JW3351	DAMX	damX; hypothetical protein; K03112 DamX pr	Protein damX	0.37	0.17		12	14
ecj:JW2274	NUOK	nuoK; NADH:ubiquinone oxidoreductase, memb	NADH-quinone oxidoreductase subunit K	0.37	0.37		3	2
ecj:JW1468	YDDL	yddL; predicted lipoprotein	Putative uncharacterized protein yddL	0.37	0.37		3	6
ecj:JW0146	FHUA	fhuA; ferrichrome outer membrane transport	Ferrichrome-iron receptor	0.36	0.42		23	29
ecj:JW1035	OPGG	mdoG; glucan biosynthesis protein, peripla	Glucans biosynthesis protein G	0.36		0.06	13		5
ecj:JW4251	FECA	fecA; ferric citrate outer membrane transp	Fe(3+) dicitrate transport protein fecA	0.35	0.35		26	25
ecj:JW5927	YGIB	ygiB; conserved outer membrane protein	UPF0441 protein ygiB	0.35			6
ecj:JW2500	RODZ	yfgA; conserved hypothetical protein	Cytoskeleton protein rodZ	0.34	0.81	0.1	9	17	3
ecj:JW3683	OXAA	yidC; cytoplasmic insertase into membrane	Inner membrane protein oxaA	0.34	0.8		14	26
ecj:JW5153	FLGH	flgH; flagellar protein of basal-body oute	Flagellar L-ring protein	0.33	1.05	0.15	5	10	3
ecj:JW0628	RLPA	rlpA; minor lipoprotein; K03642 rare lipop	Rare lipoprotein A	0.33			7
ecj:JW5736	YJEI	yjeI; conserved hypothetical protein	Uncharacterized protein yjeI	0.33	0.33	0.33	2	6	3
ecj:JW5655	YIAF	yiaF; conserved hypothetical protein	Uncharacterized protein yiaF	0.32	0.73		3	18
ecj:JW5316	FLIO	fliO; flagellar biosynthesis protein; K024	Flagellar protein fliO	0.31			5
ecj:JW1982	AG43	flu; antigen 43 (Ag43) phase-variable biof	Antigen 43	0.31	0.36	0.03	33	51	3
ecj:JW0398	SECD	secD; SecYEG protein translocase auxillary	Protein-export membrane protein secD	0.31	0.24		19	30
ecj:JW3043	AER	aer; fused signal transducer for aerotaxis	Aerotaxis receptor	0.3	0.22		14	17
ecj:JW4002	KDGL	dgkA; diacylglycerol kinase [EC:2.7.1.107]	Diacylglycerol kinase	0.3			2
ecj:JW1371	OMPN	ompN; outer membrane pore protein N, non-s	Outer membrane protein N	0.3	0.4		20	29
ecj:JW1575	YNFB	ynfB; hypothetical protein	UPF0482 protein ynfB	0.3	0.3		5	4
ecj:JW1063	FLGE	flgE; flagellar hook protein; K02390 flage	Flagellar hook protein flgE	0.29	0.09		7	2
ecj:JW3580	LLDD	lldD; L-lactate dehydrogenase, FMN-linked;	L-lactate dehydrogenase [cytochrome]	0.29	1.31	0.09	17	51	14
ecj:JW0722	CYDA	cydA; cytochrome d terminal oxidase, subun	Cytochrome d ubiquinol oxidase subunit 1	0.28	0.45	0.06	16	16	3
ecj:JW3309	FKBA	fkpA; FKBP-type peptidyl-prolyl cis-trans	FKBP-type peptidyl-prolyl cis-trans isomerase fkpA precursor	0.28		0.45	10		7
ecj:JW3898	GLPF	glpF; glycerol facilitator; K02440 glycero	Glycerol uptake facilitator protein	0.27	0.13		5	7
ecj:JW1235	OPPA	oppA; oligopeptide transporter subunit; K0	Periplasmic oligopeptide-binding protein	0.27			13
ecj:JW5100	TOLB	tolB; periplasmic protein; K03641 TolB pro	Protein tolB	0.26	0.17	0.08	13	10	5
ecj:JW1913	YEDD	yedD; hypothetical protein	Uncharacterized lipoprotein yedD	0.26	0.58		6	9
ecj:JW1374	HSLJ	hslJ; heat-inducible protein; K03668 heat	Heat shock protein hslJ	0.25			3
ecj:JW2864	YGFX	ygfX; hypothetical protein	Uncharacterized protein ygfX	0.24			5
ecj:JW0210	IVY	ivy; inhibitor of vertebrate C-lysozyme	Inhibitor of vertebrate lysozyme	0.23			6
ecj:JW4199	PTTBC	treB; fused trehalose(maltose)-specific en	PTS system trehalose-specific EIIBC component	0.23	0.52		13	16
ecj:JW3789	CORA	corA; magnesium/nickel/cobalt transporter;	Magnesium transport protein corA	0.22	0.1		10	11
ecj:JW1928	FLIL	fliL; flagellar biosynthesis protein; K024	Flagellar fliL protein	0.22	0.22		4	6
ecj:JW2586	YFIB	yfiB; predicted outer membrane lipoprotein	Putative lipoprotein yfiB precursor	0.22			5
ecj:JW5682	DCRB	dcrB; periplasmic protein	Protein dcrB	0.19	1.03	0.19	7	15	5
ecj:JW5182	DSBB	dsbB; oxidoreductase that catalyzes reoxid	Disulfide bond formation protein B	0.19	0.19		3	2
ecj:JW3775	HEMX	hemX; uroporphyrinogen III methylase; K024	Putative uroporphyrinogen-III C-methyltransferase	0.18	0.09	0.18	6	8	3
ecj:JW5338	MDTA	mdtA; multidrug efflux system, subunit A;	Multidrug resistance protein mdtA precursor	0.18	0.08		11	17
ecj:JW2389	NUPC	nupC; nucleoside (except guanosine) transp	Nucleoside permease nupC	0.18			12
ecj:JW4338	OSMY	osmY; periplasmic protein; K04065 hyperosm	Osmotically-inducible protein Y	0.18		0.18	6		6
ecj:JW3474	SLP	slp; outer membrane lipoprotein; K07285 ou	Outer membrane protein slp	0.18			2
ecj:JW0424	YAJG	yajG; predicted lipoprotein; K07286 unchar	Uncharacterized lipoprotein yajG	0.18	0.65		5	8
ecj:JW3938	BTUB	btuB; vitamin B12/cobalamin outer membrane	Vitamin B12 transporter btuB	0.17	0.17		18	14
ecj:JW4132	HFLK	hflK; modulator for HflB protease specific	Protein hflK	0.17	1.04	0.17	16	23	6
ecj:JW0431	PPID	ppiD; peptidyl-prolyl cis-trans isomerase;	Peptidyl-prolyl cis-trans isomerase D	0.17	0.89		24	41
ecj:JW1623	RNFG	rsxG; predicted oxidoreductase; K03612 ele	Electron transport complex protein rnfG	0.17	0.17		3	4
ecj:JW0281	YAGU	yagU; conserved inner membrane protein; K0	Inner membrane protein yagU	0.17			3
ecj:JW2341	FADL	fadL; long-chain fatty acid outer membrane	Long-chain fatty acid transport protein	0.16	0.25		9	13
ecj:JW2076	PTKC	gatC; galactitol-specific enzyme IIC compo	Galactitol permease IIC component	0.16	0.08		6	11
ecj:JW1200	LOLB	lolB; chaperone for lipoproteins; K02494 o	Outer-membrane lipoprotein lolB	0.16	0.16		8	9
ecj:JW1427	YDCL	ydcL; predicted lipoprotein	Uncharacterized lipoprotein ydcL	0.16	0.33		7	11
ecj:JW3116	YRAM	yraM; conserved hypothetical protein; K071	Uncharacterized protein yraM	0.16	0.16		17	15
ecj:JW2193	NAPG	napG; ferredoxin-type protein essential fo	Ferredoxin-type protein napG precursor	0.15			7
ecj:JW1087	PTGCB	ptsG; fused glucose-specific PTS enzyme II	PTS system glucose-specific EIICB component	0.15	0.64		7	17
ecj:JW0727	TOLQ	tolQ; membrane spanning protein in TolA-To	Protein tolQ	0.15			13
ecj:JW0769	YBHL	ybhL; predicted inner membrane protein	Inner membrane protein ybhL	0.15			3
ecj:JW5042	YKGG	ykgG; predicted transporter; K00782 hypoth	Uncharacterized protein ykgG	0.15		0.32	6		5
ecj:JW0451	ACRB	acrB; multidrug efflux system protein; K03	Acriflavine resistance protein B	0.14	0.47		32	47
ecj:JW0597	DSBG	dsbG; periplasmic disulfide isomerase/thio	Thiol:disulfide interchange protein dsbG precursor	0.14			6
ecj:JW2974	EXBB	exbB; membrane spanning protein in TonB-Ex	Biopolymer transport protein exbB	0.14	0.14		4	11
ecj:JW1711	YDIY	ydiY; conserved hypothetical protein; K072	Uncharacterized protein ydiY precursor	0.14	0.14		3	8
ecj:JW2903	YGGG	yggG; predicted peptidase; K07387 putative	Uncharacterized metalloprotease yggG	0.14	0.48	0.3	12	14	3
ecj:JW1069	FLGK	flgK; flagellar hook-filament junction pro	Flagellar hook-associated protein 1	0.13			7
ecj:JW0654	LNT	lnt; apolipoprotein N-acyltransferase; K03	Apolipoprotein N-acyltransferase	0.13	0.07		5	9
ecj:JW0193	METQ	metQ; DL-methionine transporter subunit; K	D-methionine-binding lipoprotein metQ	0.13	0.83	0.27	9	14	2
ecj:JW3635	NLPA	nlpA; cytoplasmic membrane lipoprotein-28;	Lipoprotein 28 precursor	0.13	0.13		3	16
ecj:JW1874	MCP4	tap; methyl-accepting protein IV; K05877 m	Methyl-accepting chemotaxis protein IV	0.13	0.65	0.13	12	23	4
ecj:JW2343	VACJ	vacJ; predicted lipoprotein; K04754 lipopr	Lipoprotein vacJ	0.13	0.29		8	7
ecj:JW3716	ATP6	atpB; F0 sector of membrane-bound ATP synt	ATP synthase a chain	0.12			4
ecj:JW0054	DJLA	djlA; DnaJ-like protein, membrane anchored	DnaJ-like protein djlA	0.12			13
ecj:JW0887	FOCA	focA; formate transporter; K06212 formate	Probable formate transporter 1	0.12			6
ecj:JW4201	ATMA	mgtA; magnesium transporter; K01531 Mg2+-i	Magnesium-transporting ATPase P-type 1	0.12	0.29		11	17
ecj:JW3730	RBSB	rbsB; D-ribose transporter subunit; K02058	D-ribose-binding periplasmic protein precursor	0.12		0.12	7		3
ecj:JW4000	UBIA	ubiA; p-hydroxybenzoate octaprenyltransfer	4-hydroxybenzoate octaprenyltransferase	0.12			3
ecj:JW0422	CYOA	cyoA; cytochrome o ubiquinol oxidase subun	Ubiquinol oxidase subunit 2	0.11	2.08		8	29
ecj:JW0685	ATKB	kdpB; potassium translocating ATPase, subu	Potassium-transporting ATPase B chain	0.11			16
ecj:JW3573	PTM3C	mtlA; fused mannitol-specific PTS enzyme I	PTS system mannitol-specific EIICBA component	0.11	0.11		20	20
ecj:JW3794	PA1	pldA; outer membrane phospholipase A; K010	Phospholipase A1	0.11	0.11		4	6
ecj:JW0399	SECF	secF; SecYEG protein translocase auxillary	Protein-export membrane protein secF	0.11	0.5		3	12
ecj:JW5430	PTHB	srlE; glucitol/sorbitol-specific enzyme II	Glucitol/sorbitol-specific phosphotransferase enzyme IIB component	0.11	0.24		3	14
ecj:JW0478	QMCA	ybbK; predicted protease, membrane anchore	Protein qmcA	0.11	0.24		13	24
ecj:JW0556	YBCH	ybcH; hypothetical protein	Uncharacterized protein ybcH precursor	0.11			5
ecj:JW1596	YDGH	ydgH; hypothetical protein	Protein ydgH	0.11		0.37	10		9
ecj:JW3927	YIJP	yijP; conserved inner membrane protein	UPF0141 membrane protein yijP	0.11	0.11		11	13
ecj:JW5836	WZZB	cld; regulator of length of O-antigen comp	Chain length determinant protein	0.1	0.99		12	17
ecj:JW0421	CYOB	cyoB; cytochrome o ubiquinol oxidase subun	Ubiquinol oxidase subunit 1	0.1	0.21		11	17
ecj:JW3865	FDOG	fdoG; formate dehydrogenase-O, large subun	Formate dehydrogenase-O major subunit	0.1	0.57	0.17	26	45	14
ecj:JW3921	PTFC2	frwC; predicted enzyme IIC component of PT	Fructose-like permease IIC component 2	0.1			5
ecj:JW2552	LEP	lepB; leader peptidase; K03100 signal pept	Signal peptidase I	0.1	0.49		3	13
ecj:JW0557	NFRA	nfrA; bacteriophage N4 receptor, outer mem	Bacteriophage N4 adsorption protein A	0.1			21
ecj:JW2277	NUOH	nuoH; NADH:ubiquinone oxidoreductase, memb	NADH-quinone oxidoreductase subunit H	0.1	0.1		6	9
ecj:JW4066	PHND	phnD; phosphonate/organophosphate ester tr	Phosphonates-binding periplasmic protein precursor	0.1			13
ecj:JW1109	POTD	potD; polyamine transporter subunit; K1106	Spermidine/putrescine-binding periplasmic protein	0.1			10
ecj:JW1264	SOHB	sohB; predicted inner membrane peptidase;	Probable protease sohB	0.1			10
ecj:JW0779	YBHG	ybhG; predicted membrane fusion protein (M	UPF0194 membrane protein ybhG	0.1	0.1		10	9
ecj:JW1336	ZNTB	ydaN; predicted Zn(II) transporter; K03284	Zinc transport protein zntB	0.1			12
ecj:JW3454	YHII	yhiI; predicted HlyD family secretion prot	Uncharacterized protein yhiI	0.1			7
ecj:JW5791	YJIY	yjiY; predicted inner membrane protein	Inner membrane protein yjiY	0.1	0.15		13	16
ecj:JW1447	YNCE	yncE; conserved hypothetical protein	Uncharacterized protein yncE	0.1		0.2	8		4
ecj:JW3434	ATZN	zntA; zinc, cobalt and lead efflux system;	Lead cadmium zinc and mercury-transporting ATPase	0.1	0.15		17	17
ecj:JW2436	EUTH	eutH; predicted inner membrane protein; K0	Ethanolamine utilization protein eutH	0.09			7
ecj:JW0790	FIU	fiu; predicted iron outer membrane transpo	Catecholate siderophore receptor fiu	0.09	0.25		12	24
ecj:JW0862	MACA	macA; macrolide transporter subunit, membr	Macrolide-specific efflux protein macA	0.09	0.09		4	14
ecj:JW0629	RODA	mrdB; cell wall shape-determining protein;	Rod shape-determining protein rodA	0.09			10
ecj:JW2712	NLPD	nlpD; predicted outer membrane lipoprotein	Lipoprotein nlpD	0.09		0.09	8		3
ecj:JW3361	IGAA	yrfF; predicted inner membrane protein	Putative membrane protein igaA homolog	0.09	0.05		22	19
ecj:JW5735	DCUA	dcuA; C4-dicarboxylate antiporter; K07791	Anaerobic C4-dicarboxylate transporter dcuA	0.08			5
ecj:JW0157	DEGP	degP; serine endoprotease (protease Do), m	Protease do	0.08	0.08		16	18
ecj:JW3774	HEMY	hemY; predicted protoheme IX synthesis pro	Protein hemY	0.08	0.17		6	15
ecj:JW0102	HOFC	hofC; assembly protein in type IV pilin bi	Protein transport protein hofC	0.08			7
ecj:JW3354	HOFQ	hofQ; predicted fimbrial transporter; K025	Protein transport protein hofQ precursor	0.08			7
ecj:JW1594	PNTB	pntB; pyridine nucleotide transhydrogenase	NAD(P) transhydrogenase subunit beta	0.08	0.08		4	10
ecj:JW2767	SDAC	sdaC; predicted serine transporter; K03837	Serine transporter	0.08	0.17		7	15
ecj:JW3262	SECY	secY; preprotein translocase membrane subu	Preprotein translocase subunit secY	0.08	0.34		8	11
ecj:JW0755	YBHC	ybhC; predicted pectinesterase; K01051 pec	Acyl-CoA thioester hydrolase ybgC	0.08	0.08	0.08	7	9	2
ecj:JW1718	YDJN	ydjN; predicted transporter; K06956	Uncharacterized symporter ydjN	0.08	0.16		6	16
ecj:JW5330	YEEF	yeeF; predicted amino-acid transporter	Inner membrane transport protein yeeF	0.08	0.16		7	8
ecj:JW3882	CPXA	cpxA; sensory histidine kinase in two-comp	Sensor protein cpxA	0.07	0.07		9	21
ecj:JW3285	GSPA	gspA; general secretory pathway component,	Probable general secretion pathway protein A	0.07			13
ecj:JW1175	NHAB	nhaB; sodium:proton antiporter; K03314 Na+	Na(+)/H(+) antiporter nhaB	0.07	0.14		10	18
ecj:JW2271	NUON	nuoN; NADH:ubiquinone oxidoreductase, memb	NADH-quinone oxidoreductase subunit N	0.07			4
ecj:JW1001	PUTP	putP; proline:sodium symporter; K11928 sod	Sodium/proline symporter	0.07	0.22		5	16
ecj:JW3773	ASLA	aslA; acrylsulfatase-like enzyme [EC:3.1.6	Arylsulfatase precursor	0.06			8
ecj:JW0611	DPIB	citA; sensory histidine kinase in two-comp	Sensor kinase dpiB	0.06			11
ecj:JW0870	CYDD	cydD; fused cysteine transporter subunits	ATP-binding/permease protein cydD	0.06			9
ecj:JW4086	DCUS	dcuS; sensory histidine kinase in two-comp	Sensor protein dcuS	0.06			9
ecj:JW0082	FTSI	ftsI; transpeptidase involved in septal pe	Peptidoglycan synthetase ftsI	0.06	0.12		23	23
ecj:JW2693	HYCC	hycC; hydrogenase 3, membrane subunit	Formate hydrogenlyase subunit 3	0.06			6
ecj:JW2273	NUOL	nuoL; NADH:ubiquinone oxidoreductase, memb	NADH-quinone oxidoreductase subunit L	0.06	0.06		5	17
ecj:JW0934	PQIB	pqiB; paraquat-inducible protein B; K06192	Paraquat-inducible protein B	0.06	0.2		18	19
ecj:JW1417	MCP3	trg; methyl-accepting chemotaxis protein I	Methyl-accepting chemotaxis protein III	0.06	0.63	0.13	21	32	8
ecj:JW2176	YEJM	yejM; predicted hydrolase, inner membrane	Inner membrane protein yejM	0.06	0.06		7	6
ecj:JW2049	ASMA	asmA; predicted assembly protein; K07289 A	Protein asmA precursor	0.05	0.23		18	20
ecj:JW0897_2	HLYBP	msbA; fused lipid transporter subunits and	Alpha-hemolysin translocation ATP-binding protein hlyB	0.05			11
ecj:JW0665	PTW3C	nagE; fused N-acetyl glucosamine specific	PTS system N-acetylglucosamine-specific EIICBA component	0.05	0.3		13	19
ecj:JW1819	PRC	prc; carboxy-terminal protease for penicil	Tail-specific protease	0.05	0.05	0.1	9	22	7
ecj:JW1621	RNFC	rsxC; fused predicted 4Fe-4S ferredoxin-ty	Electron transport complex protein rnfC	0.05	0.1		13	16
ecj:JW5609	KUP	trkD; potassium transporter; K03549 KUP sy	Low affinity potassium transport system protein kup	0.05			14
ecj:JW0473	COPA	copA; copper transporter; K01533 Cu2+-expo	Copper-transporting P-type ATPase	0.04	0.13		18	18
ecj:JW5780	FIMD	fimD; outer membrane usher protein, type 1	Outer membrane usher protein focD	0.04	0.08		20	23
ecj:JW3359	PBPA	mrcA; fused penicillin-binding protein 1a	Penicillin-binding protein 1A	0.04	0.26		15	33
ecj:JW0485	YBBP	ybbP; predicted inner membrane protein; K0	Uncharacterized ABC transporter permease ybbP	0.04			5
ecj:JW1490	YDDB	yddB; predicted porin protein	Uncharacterized protein yddB	0.04			11
ecj:JW1823	YEBT	yebT; conserved hypothetical protein	Uncharacterized protein yebT	0.04	0.21		21	35
ecj:JW2096	YEHB	yehB; predicted outer membrane protein	Uncharacterized outer membrane usher protein yehB precursor	0.04			11
ecj:JW2061	MDTC	mdtC; multidrug efflux system, subunit C;	Multidrug resistance protein mdtC	0.03			20
ecj:JW4180	YTFN	ytfN; conserved hypothetical protein; K098	Uncharacterized protein ytfN	0.03	0.03		26	27
ecj:JW2504	YFHM	yfhM; conserved hypothetical protein	Uncharacterized lipoprotein yfhM precursor	0.02			34
ecj:JW2314	DEDA	dedA; conserved inner membrane protein; K0	Protein dedA	0			3
ecj:JW4252	FECR	fecR; transmembrane signal transducer for	Protein fecR	0			3
ecj:JW0148	FHUD	fhuD; iron-hydroxamate transporter subunit	Ferrichrome-binding periplasmic protein precursor	0			6
ecj:JW5869	YJIK	yjiK; conserved hypothetical protein	Uncharacterized protein yjiK	0			5
