# Supplementary material for: Proteomic Analyses of Nucleoid-Associated Proteins in Escherichia coli, Pseudomonas aeruginosa, Bacillus subtilis, and Staphylococcus aureus
Source: PLoS One. 2011 Apr 26;6(4):e19172. doi: 10.1371/journal.pone.0019172 (PMC3082553; doi:10.1371/journal.pone.0019172)
Supplement: Table S4 — Number of peptides required to cover all the potential proteins in samples. (XLS) [file pone.0019172.s008.xls]

## Sheet: Sheet1
Table S2. Number of Peptides Required to Cover All the Potential Proteins
			Nucleoid	Envelope	Top
			fraction	fraction	fraction
log phase	E. coli W3110	Number of experimentally identified peptides	7148	13658	3262
		Number of peptides required for covering 90% of the proteins	8800	9400	11800
		Number of peptides required for covering 99% of the proteins	47800	51200	52400
		Number of peptides required for covering 100% of the proteins	219200	247400	312800
	P. aeruginosa PAO1	Number of experimentally identified peptides	1453	1423	963
		Number of peptides required for covering 90% of the proteins	3600	3800	2800
		Number of peptides required for covering 99% of the proteins	13000	16600	8000
		Number of peptides required for covering 100% of the proteins	33800	32800	15000
	B. subtilis 168	Number of experimentally identified peptides	3826	2606	3309
		Number of peptides required for covering 90% of the proteins	3400	12400	9800
		Number of peptides required for covering 99% of the proteins	15400	62800	47200
		Number of peptides required for covering 100% of the proteins	34400	400600	234800
	S. aureus N315	Number of experimentally identified peptides	1431	2320	980
		Number of peptides required for covering 90% of the proteins	3800	4000	2800
		Number of peptides required for covering 99% of the proteins	14200	15400	8000
		Number of peptides required for covering 100% of the proteins	33600	34200	13600
stationary phase	E. coli W3110	Number of experimentally identified peptides	2940	3966	3809
		Number of peptides required for covering 90% of the proteins	2600	3400	3200
		Number of peptides required for covering 99% of the proteins	9000	13800	11600
		Number of peptides required for covering 100% of the proteins	15800	30600	24600
	S. aureus N315	Number of experimentally identified peptides	3633	1613	2512
		Number of peptides required for covering 90% of the proteins	5600	4200	3200
		Number of peptides required for covering 99% of the proteins	25800	19200	11600
		Number of peptides required for covering 100% of the proteins	75800	52600	21600

## Sheet: Sheet2
Table S2. Number of Peptides Required to Cover All the potential proteins
			Nucleoid	Envelope	Top
			fraction	fraction	fraction
log phase	E. coli W3110	Potential number of proteins	886	922	1188
		Number of experimentally identified peptides	7148	13658	3262
		Number of peptides required for covering 90% of the proteins	8800	9400	11800
		Number of peptides required for covering 99% of the proteins	47800	51200	52400
		Number of peptides required for covering 100% of the proteins	219200	247400	312800
	P. aeruginosa PAO1	Potential number of proteins	329	362	211
		Number of experimentally identified peptides	1453	1423	963
		Number of peptides required for covering 90% of the proteins	3600	3800	2800
		Number of peptides required for covering 99% of the proteins	13000	16600	8000
		Number of peptides required for covering 100% of the proteins	33800	32800	15000
	B. subtilis 168	Potential number of proteins	328	1277	960
		Number of experimentally identified peptides	3826	2606	3309
		Number of peptides required for covering 90% of the proteins	3400	12400	9800
		Number of peptides required for covering 99% of the proteins	15400	62800	47200
		Number of peptides required for covering 100% of the proteins	34400	400600	234800
	S. aureus N315	Potential number of proteins	369	375	224
		Number of experimentally identified peptides	1431	2320	980
		Number of peptides required for covering 90% of the proteins	3800	4000	2800
		Number of peptides required for covering 99% of the proteins	14200	15400	8000
		Number of peptides required for covering 100% of the proteins	33600	34200	13600
stationary phase	E. coli W3110	Potential number of proteins	239	340	310
		Number of experimentally identified peptides	2940	3966	3809
		Number of peptides required for covering 90% of the proteins	2600	3400	3200
		Number of peptides required for covering 99% of the proteins	9000	13800	11600
		Number of peptides required for covering 100% of the proteins	15800	30600	24600
	S. aureus N315	Potential number of proteins	552	438	264
		Number of experimentally identified peptides	3633	1613	2512
		Number of peptides required for covering 90% of the proteins	5600	4200	3200
		Number of peptides required for covering 99% of the proteins	25800	19200	11600
		Number of peptides required for covering 100% of the proteins	75800	52600	21600
