# Supplementary material for: Proteomic Analyses of Nucleoid-Associated Proteins in Escherichia coli, Pseudomonas aeruginosa, Bacillus subtilis, and Staphylococcus aureus
Source: PLoS One. 2011 Apr 26;6(4):e19172. doi: 10.1371/journal.pone.0019172 (PMC3082553; doi:10.1371/journal.pone.0019172)
Supplement: Table S5 — Proteins identified in the nucleoid fraction of the log phase of P. aeruginosa . (XLS) [file pone.0019172.s009.xls]

## Sheet: Sheet1
Table S5. Protein Identified in the Nucleoid Fraction of Log Phase of P. aeruginosa
				emPAI			pep_num
gene ID	gene Name	Annotation 1	Annotation2	nucleoid	envelope	top fraction	nucleoid	envelope	top fraction
pae:PA4944	HFQ	hfq; RNA-binding protein Hfq ; K03666 host	Protein hfq	1.09			5
pae:PA1804	DBHB	hupB; DNA-binding protein HU ; K03530 DNA-	DNA-binding protein HU-beta	1.09			3
pae:PA5348	DBHA	putative DNA-binding protein ; K05787 DNA-	DNA-binding protein HU-alpha	0.42			2
pae:PA4853	FIS	fis; DNA-binding protein fis ; K03557 Fis	Putative fis-like DNA-binding protein	0.34			2
pae:PA4753	PA4753	hypothetical protein ; K07574 putative RNA	Probable RNA-binding protein PA4753	0.8			4
pae:PA0652	CRP	vfr; cAMP-regulatory protein ; K10914 CRP/	Cyclic AMP receptor-like protein	0.16			2
pae:PA3184	PA3184	DNA-binding transcriptional regulator HexR	HTH-type transcriptional regulator hexR	0.41			5
pae:PA3263	RDGC	rdgC; recombination associated protein ; K	Recombination-associated protein rdgC	1.56	0.23		17	5
pae:PA4238	RPOA	rpoA; DNA-directed RNA polymerase subunit	DNA-directed RNA polymerase subunit alpha	1.18		0.22	23		5
pae:PA4270	RPOB	rpoB; DNA-directed RNA polymerase subunit	DNA-directed RNA polymerase subunit beta	0.78	0.18	0.13	69	16	19
pae:PA4275	NUSG	nusG; transcription antitermination protei	Transcription antitermination protein nusG	0.69	0.19	1.01	6	3	6
pae:PA5239	RHO	rho; transcription termination factor Rho	Transcription termination factor rho	0.58		0.16	9		8
pae:PA4269	RPOC	rpoC; DNA-directed RNA polymerase subunit	DNA-directed RNA polymerase subunit beta~	0.56	0.26	0.12	58	28	14
pae:PA4265	EFTU1	tufA, tuf; elongation factor Tu (EC:3.6.5.	Elongation factor Tu	0.51	0.93	3.04	11	23	35
pae:PA4232	SSB	ssb; single-stranded DNA-binding protein ;	Single-stranded DNA-binding protein	0.46	0.46	0.21	3	2	2
pae:PA3655	EFTS	tsf; elongation factor Ts ; K02357 elongat	Elongation factor Ts	0.42	0.12	1.01	10	2	21
pae:PA2743	IF3	infC; translation initiation factor IF-3 ;	Translation initiation factor IF-3	0.4			5
pae:PA4744	IF2	infB; translation initiation factor IF-2 ;	Translation initiation factor IF-2	0.32	0.32	0.08	22	15	6
pae:PA4234	UVRA	uvrA; excinuclease ABC subunit A ; K03701	UvrABC system protein A	0.27	0.07	0	13	4	2
pae:PA3011	TOP1	topA; DNA topoisomerase I (EC:5.99.1.2); K	DNA topoisomerase 1	0.25			12
pae:PA4740	PNP	pnp; polynucleotide phosphorylase/polyaden	Polyribonucleotide nucleotidyltransferase	0.21		0.15	9		8
pae:PA3617	RECA	recA; recombinase A ; K03553 recombination	Protein recA	0.21	0.34	0.47	5	6	6
pae:PA3849	NDPA	ndpA; nucleoid-associated protein NdpA ; K	Nucleoid-associated protein ndpA	0.21			8
pae:PA2851	EFP	efp; elongation factor P ; K02356 elongati	Elongation factor P	0.18	0.18	0.4	2	2	5
pae:PA3861	RHLB	rhl; ATP-dependent RNA helicase RhlB ; K03	ATP-dependent RNA helicase rhlB	0.18	0.18		3	3
pae:PA4967	PARE	parE; DNA topoisomerase IV subunit B ; K02	DNA topoisomerase 4 subunit B	0.17	0.11		4	9
pae:PA4266	EFG	fusA1, fusA; elongation factor G ; K02355	Elongation factor G 1	0.15	0.26	0.75	10	13	36
pae:PA4964	PARC	parC; DNA topoisomerase IV subunit A ; K02	DNA topoisomerase 4 subunit A	0.14			10
pae:PA0576	RPOD	rpoD; RNA polymerase sigma factor RpoD ; K	RNA polymerase sigma factor rpoD	0.11			17
pae:PA3620	MUTS	mutS; DNA mismatch repair protein MutS ; K	DNA mismatch repair protein mutS	0.08	0.04		7	2
pae:PA3168	GYRA	gyrA; DNA gyrase subunit A ; K02469 DNA gy	DNA gyrase subunit A	0.04		0.04	3		4
pae:PA0004	GYRB	gyrB; DNA gyrase subunit B ; K02470 DNA gy	DNA gyrase subunit B	0.04	0.13		4	10
pae:PA2976	RNE	rne; ribonuclease E ; K08300 ribonuclease	Ribonuclease E	0.04	0.04		6	2
pae:PA4568	RL21	rplU; 50S ribosomal protein L21 ; K02888 l	50S ribosomal protein L21	3.34	2.23	0.8	8	16	7
pae:PA4240	RS11	rpsK; 30S ribosomal protein S11 ; K02948 s	30S ribosomal protein S11	1.73		1.12	4		5
pae:PA4432	RS9	rpsI; 30S ribosomal protein S9 ; K02996 sm	30S ribosomal protein S9	1.58	0.61		6	9
pae:PA4248	RL6	rplF; 50S ribosomal protein L6 ; K02933 la	50S ribosomal protein L6	1.51		0.74	7		6
pae:PA4251	RL5	rplE; 50S ribosomal protein L5 ; K02931 la	50S ribosomal protein L5	1.37	1.37	1.37	12	17	11
pae:PA4935	RS6	rpsF; 30S ribosomal protein S6 ; K02990 sm	30S ribosomal protein S6	1.36	0.54	1.36	8	6	7
pae:PA4246	RS5	rpsE; 30S ribosomal protein S5 ; K02988 sm	30S ribosomal protein S5	1.21	2.28	1.21	5	10	7
pae:PA4263	RL3	rplC; 50S ribosomal protein L3 ; K02906 la	50S ribosomal protein L3	1.18	0.17	0.87	12	2	10
pae:PA4241	RS13	rpsM; 30S ribosomal protein S13 ; K02952 s	30S ribosomal protein S13	1.17	0.68	1.17	4	3	10
pae:PA4567	RL27	rpmA; 50S ribosomal protein L27 ; K02899 l	50S ribosomal protein L27	1.11	1.11		3	3
pae:PA3745	RS16	rpsP; 30S ribosomal protein S16 ; K02959 s	30S ribosomal protein S16	1.07	0.44		4	2
pae:PA4254	RS17	rpsQ; 30S ribosomal protein S17 ; K02961 s	30S ribosomal protein S17	0.95			2
pae:PA4433	RL13	rplM; 50S ribosomal protein L13 ; K02871 l	50S ribosomal protein L13	0.92			5
pae:PA4261	RL23	rplW; 50S ribosomal protein L23 ; K02892 l	50S ribosomal protein L23	0.86	0.86	1.53	3	3	4
pae:PA4260	RL2	rplB; 50S ribosomal protein L2 ; K02886 la	50S ribosomal protein L2	0.82	0.13	0.82	9	11	17
pae:PA4252	RL24	rplX; 50S ribosomal protein L24 ; K02895 l	50S ribosomal protein L24	0.82	0.79	1.45	2	2	4
pae:PA4258	RL22	rplV; 50S ribosomal protein L22 ; K02890 l	50S ribosomal protein L22	0.77		0.77	4		3
pae:PA4253	RL14	rplN; 50S ribosomal protein L14 ; K02874 l	50S ribosomal protein L14	0.67	0.67	1.79	6	5	14
pae:PA4268	RS12	rpsL; 30S ribosomal protein S12 ; K02950 s	30S ribosomal protein S12	0.64	0.65	0.64	2	5	5
pae:PA2970	RL32	rpmF; 50S ribosomal protein L32 ; K02911 l	50S ribosomal protein L32	0.62		1.62	2		2
pae:PA4244	RL15	rplO; 50S ribosomal protein L15 ; K02876 l	50S ribosomal protein L15	0.58	0.98	0.98	8	4	8
pae:PA4256	RL16	rplP; 50S ribosomal protein L16 ; K02878 l	50S ribosomal protein L16	0.57	0.25		6	6
pae:PA4239	RS4	rpsD; 30S ribosomal protein S4 ; K02986 sm	30S ribosomal protein S4	0.57	1.12	0.35	13	18	3
pae:PA4932	RL9	rplI; 50S ribosomal protein L9 ; K02939 la	50S ribosomal protein L9	0.56	0.96	0.96	4	7	6
pae:PA4273	RL1	rplA; 50S ribosomal protein L1 ; K02863 la	50S ribosomal protein L1	0.55	0.34	0.8	8	4	16
pae:PA0579	RS21	rpsU; 30S ribosomal protein S21 ; K02970 s	30S ribosomal protein S21	0.48		1.18	4		4
pae:PA5316	RL28	rpmB; 50S ribosomal protein L28 ; K02902 l	50S ribosomal protein L28	0.45	0.45	0.45	2	2	2
pae:PA4264	RS10	rpsJ, nusE; 30S ribosomal protein S10 ; K0	30S ribosomal protein S10	0.34	0.79	0.34	6	3	4
pae:PA4250	RS14	rpsN; 30S ribosomal protein S14 ; K02954 s	30S ribosomal protein S14	0.34	0.34	0.34	2	2	2
pae:PA4247	RL18	rplR; 50S ribosomal protein L18 ; K02881 l	50S ribosomal protein L18	0.31	1.24	1.24	8	10	14
pae:PA3742	RL19	rplS; 50S ribosomal protein L19 ; K02884 l	50S ribosomal protein L19	0.3	1.22		4	6
pae:PA2741	RL20	rplT; 50S ribosomal protein L20 ; K02887 l	50S ribosomal protein L20	0.3	0.3	1.17	4	3	7
pae:PA4237	RL17	rplQ; 50S ribosomal protein L17 ; K02879 l	50S ribosomal protein L17	0.27	0.27		2	3
pae:PA4272	RL10	rplJ; 50S ribosomal protein L10 ; K02864 l	50S ribosomal protein L10	0.22	1.69	0.22	2	9	10
pae:PA4267	RS7	rpsG; 30S ribosomal protein S7 ; K02992 sm	30S ribosomal protein S7	0.22	0.49	0.82	12	10	8
pae:PA3162	RS1	rpsA; 30S ribosomal protein S1 ; K02945 sm	30S ribosomal protein S1	0.19	0.69	0.19	7	23	14
pae:PA4262	RL4	rplD; 50S ribosomal protein L4 ; K02926 la	50S ribosomal protein L4	0.18	0.39		5	5
pae:PA4671	RL25	50S ribosomal protein L25/general stress p	50S ribosomal protein L25	0.17	0.17	0.62	4	3	5
pae:PA4249	RS8	rpsH; 30S ribosomal protein S8 ; K02994 sm	30S ribosomal protein S8	0		3.41	6		11
pae:PA2975	RLUC	rluC; ribosomal large subunit pseudouridin	Ribosomal large subunit pseudouridine synthase C	0.11			2
pae:PA3653	RRF	frr; ribosome recycling factor ; K02838 ri	Ribosome-recycling factor	0.41			2
pae:PA4627	RSMC	hypothetical protein ; K00564 ribosomal RN	Ribosomal RNA small subunit methyltransferase C	0.1			2
pae:PA3179	RLUB	hypothetical protein ; K06178 ribosomal la	Ribosomal large subunit pseudouridine synthase B	0.09		0.18	4		4
pae:PA5554	ATPB	atpD; F0F1 ATP synthase subunit beta (EC:3	ATP synthase subunit beta	1.77	2.98	0.24	32	56	9
pae:PA4385	CH60	groEL; chaperonin GroEL ; K04077 chaperoni	60 kDa chaperonin	1.28	37	0.77	34	1	26
pae:PA1589	SUCD	sucD; succinyl-CoA synthetase subunit alph	Succinyl-CoA ligase [ADP-forming] subunit alpha	0.79	0.26	1.01	7	3	12
pae:PA5556	ATPA	atpA; F0F1 ATP synthase subunit alpha (EC:	ATP synthase subunit alpha	0.68	2.02	0.14	32	56	4
pae:PA1800	TIG	tig; trigger factor ; K03545 trigger facto	Trigger factor	0.68	0.25	0.35	10	7	9
pae:PA5553	ATPE	atpC; F0F1 ATP synthase subunit epsilon (E	ATP synthase epsilon chain	0.6	0.6		4	4
pae:PA4053	RISB	ribH; 6,7-dimethyl-8-ribityllumazine synth	6 7-dimethyl-8-ribityllumazine synthase	0.53			3
pae:PA3831	AMPA	pepA; leucyl aminopeptidase (EC:3.4.11.1);	Cytosol aminopeptidase	0.51			13
pae:PA4694		ilvC; ketol-acid reductoisomerase (EC:1.1.	Ketol-acid reductoisomerase	0.48	0.22	0.22	6	6	5
pae:PA4762	GRPE	grpE; heat shock protein GrpE ; K03687 mol	Protein grpE	0.41			3
pae:PA2951		etfA; electron transfer flavoprotein alpha	Electron transfer flavoprotein subunit alpha	0.41	0.41	0.25	3	3	5
pae:PA4670	KPRS	prs; ribose-phosphate pyrophosphokinase (E	Ribose-phosphate pyrophosphokinase	0.37	0.23	0.11	5	4	5
pae:PA3152		hisH; imidazole glycerol phosphate synthas	Imidazole glycerol phosphate synthase subunit hisH 2	0.36			3
pae:PA4848	ACCC	accC; acetyl-CoA carboxylase biotin carbox	Biotin carboxylase	0.34	0.34	0.08	5	8	2
pae:PA5243	HEM2	hemB; delta-aminolevulinic acid dehydratas	Delta-aminolevulinic acid dehydratase	0.34	0.1		3	2
pae:PA5172		arcB; ornithine carbamoyltransferase (EC:2	Glutamate-1-semialdehyde 2 1-aminomutase	0.32			7
pae:PA2639	NUOCD	nuoD; bifunctional NADH:ubiquinone oxidore	NADH-quinone oxidoreductase subunit C/D	0.3	0.24		9	12
pae:PA1588	SUCC	sucC; succinyl-CoA synthetase subunit beta	Succinyl-CoA ligase [ADP-forming] subunit beta	0.29	0.19	0.29	6	3	10
pae:PA1071		livG; leucine/isoleucine/valine transporte	High-affinity branched-chain amino acid transport ATP-binding protein braF	0.28	0.13		3	2
pae:PA4761	DNAK	dnaK; molecular chaperone DnaK ; K04043 mo	Chaperone protein dnaK	0.24	0.45	0.79	12	10	24
pae:PA1587	DLDH	lpdG; dihydrolipoamide dehydrogenase (EC:1	Dihydrolipoyl dehydrogenase	0.24	0.54	0.24	9	8	9
pae:PA3639	ACCA	accA; acetyl-CoA carboxylase carboxyltrans	Acetyl-coenzyme A carboxylase carboxyl transferase subunit alpha	0.23		0.23	2		7
pae:PA5119	GLNA	glnA; glutamine synthetase ; K01915 glutam	Glutamine synthetase	0.23			7
pae:PA0402		pyrB; aspartate carbamoyltransferase catal	Aspartate carbamoyltransferase	0.22			5
pae:PA3700	SYK1	lysS; lysyl-tRNA synthetase (EC:6.1.1.6);	Lysyl-tRNA synthetase	0.21	0.37	0.29	7	9	6
pae:PA5557	ATPD	atpH; F0F1 ATP synthase subunit delta (EC:	ATP synthase subunit delta	0.2	0.2		2	5
pae:PA3626	TRUD	truD, ygbO; tRNA pseudouridine synthase D	tRNA pseudouridine synthase D	0.2			3
pae:PA4407	FTSZ	ftsZ; cell division protein FtsZ ; K03531	Cell division protein ftsZ	0.19	0.3	0.19	5	8	5
pae:PA0552	PGK	pgk; phosphoglycerate kinase (EC:2.7.2.3);	Phosphoglycerate kinase	0.19		0.3	4		4
pae:PA4473	YJGA	hypothetical protein ; K09889 hypothetical	UPF0307 protein PA4473	0.19			2
pae:PA0895		argD; bifunctional succinylornithine trans	Succinylornithine transaminase/acetylornithine aminotransferase	0.18		0.09	3		4
pae:PA1586	ODO2	sucB; dihydrolipoamide succinyltransferase	Dihydrolipoyllysine-residue succinyltransferase component of 2-oxoglutarate dehydrogenase complex	0.18	0.52	0.4	6	9	7
pae:PA3139	TYRB	aromatic amino acid aminotransferase (EC:2	Aspartate aminotransferase	0.18	0.09		3	5
pae:PA0516		nirF; heme d1 biosynthesis protein NirF	Protein nirF	0.18	0.18		2	2
pae:PA4542	CLPB	clpB; ClpB protein ; K03695 ATP-dependent	Chaperone protein clpB	0.17	0.08		14	6
pae:PA4408	FTSA	ftsA; cell division protein FtsA ; K03590	Cell division protein ftsA	0.17	0.49	0.08	3	8	3
pae:PA2994		nqrF; Na(+)-translocating NADH-quinone red	Na(+)-translocating NADH-quinone reductase subunit F	0.17	0.37		5	7
pae:PA3686	KAD	adk; adenylate kinase (EC:2.7.4.3); K00939	Adenylate kinase	0.16		0.58	3		5
pae:PA1596	HTPG	htpG; heat shock protein 90 ; K04079 molec	Chaperone protein htpG	0.16	0.5	0.16	7	18	11
pae:PA5331		pyrE; orotate phosphoribosyltransferase (E	Orotate phosphoribosyltransferase	0.16			2
pae:PA2999		nqrA; Na(+)-translocating NADH-quinone red	Na(+)-translocating NADH-quinone reductase subunit A	0.16	0.16		6	6
pae:PA2967	FABG	fabG; 3-ketoacyl-(acyl-carrier-protein) re	3-oxoacyl-[acyl-carrier-protein] reductase	0.15		0.15	2		5
pae:PA5263	ARLY	argH; argininosuccinate lyase (EC:4.3.2.1)	Argininosuccinate lyase	0.15			8
pae:PA3014	FADB	fadB; multifunctional fatty acid oxidation	Fatty acid oxidation complex subunit alpha	0.15		0.05	9		5
pae:PA2638	NUOB	nuoB; NADH dehydrogenase subunit B (EC:1.6	NADH-quinone oxidoreductase subunit B	0.15			4
pae:PA4483		gatA; aspartyl/glutamyl-tRNA amidotransfer	Glutamyl-tRNA(Gln) amidotransferase subunit A	0.15	0.15	0.23	4	4	6
pae:PA5016	ODP2	aceF; dihydrolipoamide acetyltransferase ;	Dihydrolipoyllysine-residue acetyltransferase component of pyruvate dehydrogenase complex	0.14	0.21	0.14	15	10	10
pae:PA4010		3-methyladenine DNA glycosylase ; K03652 D	Putative 3-methyladenine DNA glycosylase	0.14			2
pae:PA0592	KSGA	ksgA; dimethyladenosine transferase ; K025	Dimethyladenosine transferase	0.13			2
pae:PA3637	PYRG	pyrG; CTP synthetase (EC:6.3.4.2); K01937	CTP synthase	0.13	0.06	0.2	3	3	12
pae:PA3818	SUHB	extragenic suppressor protein SuhB ; K0109	Inositol-1-monophosphatase	0.13			3
pae:PA5063	UBIE	ubiE; ubiquinone/menaquinone biosynthesis	Ubiquinone/menaquinone biosynthesis methyltransferase ubiE	0.13	0.13		3	2
pae:PA5015	ODP1	aceE; pyruvate dehydrogenase subunit E1 ;	Pyruvate dehydrogenase E1 component	0.12	0.08	0.12	12	4	15
pae:PA1787	ACON2	acnB; bifunctional aconitate hydratase 2/2	Aconitate hydratase 2	0.12	0.31	0.17	8	13	10
pae:PA5555	ATPG	atpG; F0F1 ATP synthase subunit gamma (EC:	ATP synthase gamma chain	0.12	0.57		7	9
pae:PA3987	SYL	leuS; leucyl-tRNA synthetase (EC:6.1.1.4);	Leucyl-tRNA synthetase	0.12		0.04	8		6
pae:PA0357	FPG	mutM; formamidopyrimidine-DNA glycosylase	Formamidopyrimidine-DNA glycosylase	0.12			4
pae:PA5323		argB; acetylglutamate kinase (EC:2.7.2.8);	Acetylglutamate kinase	0.12			5
pae:PA0963	SYD	aspS; aspartyl-tRNA synthetase (EC:6.1.1.1	Aspartyl-tRNA synthetase	0.11	0.18	0.31	5	6	13
pae:PA0024		hemF; coproporphyrinogen III oxidase (EC:1	Coproporphyrinogen-III oxidase aerobic	0.11			3
pae:PA5173		arcC; carbamate kinase (EC:2.7.2.2); K0092	Carbamate kinase	0.11			2
pae:PA0901		aruE; succinylglutamate desuccinylase ; K0	Succinylglutamate desuccinylase	0.1			2
pae:PA4756	CARB	carB; carbamoyl phosphate synthase large s	Carbamoyl-phosphate synthase large chain	0.1		0.03	7		10
pae:PA0280		cysA; sulfate transport protein CysA ; K02	Sulfate/thiosulfate import ATP-binding protein cysA	0.1			2
pae:PA0555	GATY	fda; fructose-1,6-bisphosphate aldolase (E	Fructose-bisphosphate aldolase	0.1	0.2		3	3
pae:PA5503		ABC transporter ATP-binding protein ; K020	Methionine import ATP-binding protein metN 2	0.1	0.34		3	7
pae:PA3527	PYRC	pyrC; dihydroorotase (EC:3.5.2.3); K01465	Dihydroorotase	0.1			2
pae:PA0971		tolA; TolA protein ; K03646 colicin import	Protein tolA	0.1			3
pae:PA3013		fadA; 3-ketoacyl-CoA thiolase (EC:2.3.1.16	3-ketoacyl-CoA thiolase	0.09	0.09		3	3
pae:PA2664	HMP	fhp; nitric oxide dioxygenase (EC:1.14.12.	Flavohemoprotein	0.09	0.09		2	2
pae:PA0546	METK	metK; S-adenosylmethionine synthetase (EC:	S-adenosylmethionine synthetase	0.09			2
pae:PA4565	PROB	proB; gamma-glutamyl kinase (EC:2.7.2.11);	Glutamate 5-kinase	0.09			2
pae:PA3806	YFGB	hypothetical protein ; K06941 ribosomal RN	Ribosomal RNA large subunit methyltransferase N 1	0.09			4
pae:PA3525	ASSY	argG; argininosuccinate synthase (EC:6.3.4	Argininosuccinate synthase	0.08	0.08		4	6
pae:PA1802	CLPX	clpX; ATP-dependent protease ATP-binding s	ATP-dependent Clp protease ATP-binding subunit clpX	0.08	0.26	0.08	2	11	3
pae:PA3635	ENO	eno; phosphopyruvate hydratase (EC:4.2.1.1	Enolase	0.08		0	2		2
pae:PA4602	GLYA	glyA; serine hydroxymethyltransferase (EC:	Serine hydroxymethyltransferase 3	0.08		0.37	4		8
pae:PA2641	NUOF	nuoF; NADH dehydrogenase I subunit F (EC:1	NADH-quinone oxidoreductase subunit F	0.08	0.34		4	7
pae:PA4855	PUR2	purD; phosphoribosylamine--glycine ligase	Phosphoribosylamine--glycine ligase	0.08	0.08	0.37	2	5	5
pae:PA4138	SYY	tyrS; tyrosyl-tRNA synthetase ; K01866 tyr	Tyrosyl-tRNA synthetase	0.08	0.17		2	3
pae:PA5171		arcA; arginine deiminase (EC:3.5.3.6); K01	Arginine deiminase	0.08	0.26		2	4
pae:PA3247		putative aminopeptidase 2 ; K01269 aminope	Probable M18-family aminopeptidase 2	0.08			2
pae:PA5054	HSLU	hslU; ATP-dependent protease ATP-binding s	ATP-dependent hsl protease ATP-binding subunit hslU	0.07		0.07	4		2
pae:PA5192	PPCK	pckA; phosphoenolpyruvate carboxykinase (E	Phosphoenolpyruvate carboxykinase [ATP]	0.07		0.07	4		3
pae:PA4808		selA; selenocysteine synthase (EC:2.9.1.1)	L-seryl-tRNA(Sec) selenium transferase	0.07			2
pae:PA4484		gatB; aspartyl/glutamyl-tRNA amidotransfer	Aspartyl/glutamyl-tRNA(Asn/Gln) amidotransferase subunit B	0.07	0.07	0.14	7	6	7
pae:PA5322		algC; phosphomannomutase AlgC ; K01835 pho	Phosphomannomutase/phosphoglucomutase	0.07	0.07	0.15	5	5	4
pae:PA3584	GLPD	glpD; glycerol-3-phosphate dehydrogenase ;	Glycerol-3-phosphate dehydrogenase	0.06	0.13		3	7
pae:PA0956	SYP	proS; prolyl-tRNA synthetase (EC:6.1.1.15)	Prolyl-tRNA synthetase	0.06	0.06	0.06	2	3	4
pae:PA5242	PPK	ppk; polyphosphate kinase (EC:2.7.4.1); K0	Polyphosphate kinase	0.05	0.05		4	3
pae:PA2744	SYT	thrS; threonyl-tRNA synthetase (EC:6.1.1.3	Threonyl-tRNA synthetase	0.05	0.05	0.1	4	5	4
pae:PA0903	SYA	alaS; alanyl-tRNA synthetase (EC:6.1.1.7);	Alanyl-tRNA synthetase	0.04	0.08	0.17	2	6	12
pae:PA1803	LON	lon; Lon protease ; K01338 ATP-dependent L	ATP-dependent protease La	0.04			4
pae:PA2739	SYFB	pheT; phenylalanyl-tRNA synthetase subunit	Phenylalanyl-tRNA synthetase beta chain	0.04		0.04	3		7
pae:PA4403	SECA	secA, azi, div; preprotein translocase sub	Protein translocase subunit secA	0.04	0.19	0.04	5	10	5
pae:PA3308	RAPA	hepA; ATP-dependent helicase HepA ; K03580	RNA polymerase-associated protein rapA	0.03	0.07		4	4
pae:PA3763	PUR4	purL; phosphoribosylformylglycinamidine sy	Phosphoribosylformylglycinamidine synthase	0.03	0.03	0.05	4	3	7
pae:PA3645	FABZ	fabZ; (3R)-hydroxymyristoyl-ACP dehydratas	(3R)-hydroxymyristoyl-[acyl-carrier-protein] dehydratase	0			2
pae:PA0767	LEPA	lepA; GTP-binding protein LepA ; K03596 GT	GTP-binding protein lepA	0	0.18		3	4
pae:PA4730	PANC	panC; pantoate--beta-alanine ligase (EC:6.	Pantothenate synthetase	0			3
pae:PA0432		sahH; S-adenosyl-L-homocysteine hydrolase	Adenosylhomocysteinase	0	0.07	0.07	4	4	3
pae:PA2853		oprI; outer membrane lipoprotein OprI prec	Major outer membrane lipoprotein	5.6	2.1	0.46	12	13	3
pae:PA1092	FLIC	fliC; flagellin type B ; K02406 flagellin	A-type flagellin	4.01	0.71	0	30	13	4
pae:PA5558	ATPF	atpF; F0F1 ATP synthase subunit B (EC:3.6.	ATP synthase subunit b	1.8	0.85		14	12
pae:PA4525		pilA; type 4 fimbrial precursor PilA ; K02	Fimbrial protein	1.34	1.34		10	13
pae:PA1777		oprF; major porin and structural outer mem	Outer membrane porin F	1.34	2.11		32	45
pae:PA0970	TOLR	tolR; TolR protein ; K03560 biopolymer tra	Protein tolR	0.55	0.25		3	4
pae:PA0969	TOLQ	tolQ; TolQ protein ; K03562 biopolymer tra	Protein tolQ	0.52			5
pae:PA0973	PAL	oprL; peptidoglycan associated lipoprotein	Peptidoglycan-associated lipoprotein	0.48	1.18	0.21	5	13	3
pae:PA2997		nqrC; Na(+)-translocating NADH-quinone red	Na(+)-translocating NADH-quinone reductase subunit C	0.47	0.14		5	3
pae:PA0972	TOLB	tolB; translocation protein TolB ; K03641	Protein tolB	0.46	0.46		7	7
pae:PA3821	SECD	secD; preprotein translocase subunit SecD	Protein-export membrane protein secD	0.45	0.17		19	10
pae:PA1528	ZIPA	zipA; cell division protein ZipA ; K03528	Cell division protein zipA homolog	0.39	0.25		4	3
pae:PA4668	LOLB	lolB; outer membrane lipoprotein LolB ; K0	Outer-membrane lipoprotein lolB	0.36	0.17		3	4
pae:PA0595	LPTD	ostA; organic solvent tolerance protein Os	LPS-assembly protein lptD	0.32	0.11		19	18
pae:PA0867		mliC; lysozyme inhibitor	Membrane-bound lysozyme inhibitor of C-type lysozyme	0.28			2
pae:PA1483		cycH; cytochrome c-type biogenesis protein	Cytochrome c-type biogenesis protein cycH	0.28	0.09		5	5
pae:PA4614	MSCL	mscL; large-conductance mechanosensitive c	Large-conductance mechanosensitive channel	0.27	0.62		2	3
pae:PA5560	ATP6	atpB; F0F1 ATP synthase subunit A (EC:3.6.	ATP synthase subunit a	0.25	0.12		2	3
pae:PA0958		oprD; basic amino acid, basic peptide and	Porin D	0.25	0.56	0.25	11	10	7
pae:PA5568	OXAA	putative inner membrane protein translocas	Inner membrane protein oxaA	0.25			5
pae:PA4221		fptA; Fe(III)-pyochelin outer membrane rec	Fe(3+)-pyochelin receptor	0.25	0.09		6	5
pae:PA3820	SECF	secF; preprotein translocase subunit SecF	Protein-export membrane protein secF	0.24	0.24		3	3
pae:PA0523		norC; nitric-oxide reductase subunit C ; K	Nitric oxide reductase subunit C	0.24			2
pae:PA4000	RLPA	hypothetical protein ; K03642 rare lipopro	RlpA-like lipoprotein	0.22	0.1		4	3
pae:PA1084	FLGI	flgI; flagellar basal body P-ring protein	Flagellar P-ring protein	0.21			4
pae:PA1074		braC; branched-chain amino acid transport	Leucine-isoleucine-valine-threonine-and alanine-binding protein	0.2			3
pae:PA4765	SMPA	omlA; outer membrane lipoprotein OmlA prec	Outer membrane lipoprotein omlA	0.2			4
pae:PA0425		mexA; RND multidrug efflux membrane fusion	Multidrug resistance protein mexA	0.19	0.42		7	6
pae:PA1183	DCTA	dctA; C4-dicarboxylate transporter DctA ;	C4-dicarboxylate transport protein 2	0.17	0.08		2	5
pae:PA0427		oprM; major intrinsic multiple antibiotic	Outer membrane protein oprM	0.15	0.41		4	10
pae:PA5078	OPGG	mdoG, opgG; glucan biosynthesis protein G	Glucans biosynthesis protein G	0.13			11
pae:PA0768	LEP	lepB; signal peptidase I ; K03100 signal p	Signal peptidase I	0.12	0.12		4	7
pae:PA4667	NFRA	hypothetical protein	TPR repeat-containing protein PA4667	0.12	0.12		5	5
pae:PA4845		dipZ; thiol:disulfide interchange protein	Thiol:disulfide interchange protein dsbD 1	0.12			3
pae:PA0411	MCP2		Protein pilJ	0.11	0.35	0.11	6	11	2
pae:PA4545	YFIO	comL; competence protein ComL ; K05807 put	UPF0169 lipoprotein PA4545	0.1	0.1		3	6
pae:PA5040		pilQ; type 4 fimbrial biogenesis outer mem	Fimbrial assembly protein pilQ	0.1	0.1		3	3
pae:PA4771	LLDD	lldD; L-lactate dehydrogenase (EC:1.1.2.3)	L-lactate dehydrogenase [cytochrome]	0.09	0.84		4	13
pae:PA2615	FTSK	ftsK; cell division protein FtsK ; K03466	DNA translocase ftsK	0.08	0.08		4	4
pae:PA1423		bdlA; BdlA ; K03406 methyl-accepting chemo	Biofilm dispersion protein bdlA	0.08			2
pae:PA0426	ACRB	mexB; RND multidrug efflux transporter Mex	Multidrug resistance protein mexB	0.07	0.07		10	6
pae:PA3984	LNT	lnt; apolipoprotein N-acyltransferase ; K0	Apolipoprotein N-acyltransferase	0.07	0.07		4	2
pae:PA1820	NHAB	nhaB; sodium/proton antiporter ; K03314 Na	Na(+)/H(+) antiporter nhaB	0.07			2
pae:PA3922		hypothetical protein	Uncharacterized protein PA3922	0.07			3
pae:PA3452	MQO	mqoA; malate:quinone oxidoreductase (EC:1.	Probable malate:quinone oxidoreductase 1	0.06	0.13		4	7
pae:PA2920		putative chemotaxis transducer ; K03406 me	Hemolysin secretion protein	0.06			2
pae:PA2561		putative chemotaxis transducer ; K03406 me	Chemoreceptor protein A	0.05	0.05		2	1
pae:PA5077	OPGH	mdoH; glucosyltransferase MdoH ; K03669 me	Glucans biosynthesis glucosyltransferase H	0.04	0.12		4	5
pae:PA1032		quiP; QuiP ; K07116	Acyl-homoserine lactone acylase quiP	0.04			3
pae:PA4243	SECY	secY; preprotein translocase subunit SecY	Preprotein translocase subunit secY	0	0.08		2	4
