# Supplementary material for: Proteomic Analyses of Nucleoid-Associated Proteins in Escherichia coli, Pseudomonas aeruginosa, Bacillus subtilis, and Staphylococcus aureus
Source: PLoS One. 2011 Apr 26;6(4):e19172. doi: 10.1371/journal.pone.0019172 (PMC3082553; doi:10.1371/journal.pone.0019172)
Supplement: Table S6 — Proteins identified in the nucleoid fraction of the log phase of B. subtilis . (XLS) [file pone.0019172.s010.xls]

## Sheet: Sheet1
Table S6. Protein Identified in the Nucleoid Fraction of Log Phase of B. subtilis
				emPAI			pep_num
gene ID	gene Name	Annotation 1	Annotation2	nucleoid	top fraction	envelope	envelope	nucleoid	top fraction
bsu:BSU22790	DBH1	hbs, dbpA; non-specific DNA-binding prot	DNA-binding protein HU 1	0.98			5
bsu:BSU21050	DBH2	yonN; hypothetical protein ; K03530 DNA-	SPBc2 prophage-derived DNA-binding protein HU 2	0.41			7
bsu:BSU37620	RSFA	rsfA, ywfN, ipa-92r; transcriptional reg	Prespore-specific transcriptional regulator rsfA	0.13			8
bsu:BSU40050	GNTR	gntR; GntR family transcriptional regula	Gluconate operon transcriptional repressor	0.13			7
bsu:BSU40960	SP0J	spo0J, spo0JB; site-specific DNA-binding	Stage 0 sporulation protein J	0.12		0.12	6		2
bsu:BSU22120	KDGR	kdgR; LacI family transcription regulato	HTH-type transcriptional regulator kdgR	0.1			16
bsu:BSU10840	DEGA	degA; LacI family transcription regulato	HTH-type transcriptional regulator degA	0.1			9
bsu:BSU17590	XYLR1	xylR; transcriptional regulator	Xylose repressor	0.09	0.09		13	3
bsu:BSU03890	GABR	gabR, ycnF; GntR family transcriptional	HTH-type transcriptional regulatory protein gabR	0.07			14
bsu:BSU01640	YBBB	ybbB, yzbC; hypothetical protein	Uncharacterized HTH-type transcriptional regulator ybbB	0			7
bsu:BSU21780	YPLP	yplP; hypothetical protein	Putative sigma L-dependent transcriptional regulator yplP	0			6
bsu:BSU09560	CUER	yhdQ; hypothetical protein	HTH-type transcriptional regulator cueR	0			5
bsu:BSU06070	MTBF	ydiP; hypothetical protein ; K00558 DNA	Modification methylase BsuFI	0			8
bsu:BSU01130	EFTU	tuf; elongation factor Tu (EC:3.6.5.3);	Elongation factor Tu	1.09	5.09	3.39	25	49	52
bsu:BSU16500	EFTS	tsf; elongation factor Ts ; K02357 elong	Elongation factor Ts	0.73	0.25	1.69	26	3	23
bsu:BSU01070	RPOB	rpoB; DNA-directed RNA polymerase subuni	DNA-directed RNA polymerase subunit beta	0.63	0.77	0.46	48	40	30
bsu:BSU01430	RPOA	rpoA; DNA-directed RNA polymerase subuni	DNA-directed RNA polymerase subunit alpha	0.51	1.52	0.67	13	18	11
bsu:BSU28870	IF3	infC; translation initiation factor IF-3	Translation initiation factor IF-3	0.43	0.19	0.43	4	2	6
bsu:BSU01080	RPOC	rpoC; DNA-directed RNA polymerase subuni	DNA-directed RNA polymerase subunit beta~	0.28	0.58	0.24	54	42	21
bsu:BSU09930	YHAM	yhaM; 3'-5' exoribonuclease YhaM ; K0369	3~-5~ exoribonuclease yhaM	0.22	0.11		7	2
bsu:BSU16630	IF2	infB; translation initiation factor IF-2	Translation initiation factor IF-2	0.2	0.1	0.2	19	2	8
bsu:BSU00070	GYRA	gyrA, nalA; DNA gyrase subunit A (EC:5.9	DNA gyrase subunit A	0.17			29
bsu:BSU04580	YDBR	ydbR; hypothetical protein	DEAD-box ATP-dependent RNA helicase ydbR	0.14	0.3	0.3	13	10	8
bsu:BSU41000	RSMG	gidB; glucose-inhibited division protein	Ribosomal RNA small subunit methyltransferase G	0.14		0.14	6		4
bsu:BSU23450	RPSF	sigF, spoIIAC; sporulation sigma factor	RNA polymerase sigma-F factor	0.13			2
bsu:BSU01120	EFG	fusA; elongation factor G ; K02355 elong	Elongation factor G	0.1	0.21	1.03	31	7	36
bsu:BSU16600	NUSA	nusA; transcription elongation factor Nu	Transcription elongation protein nusA	0.09		0.29	3		4
bsu:BSU23710	DPO42	yqjW; DNA polymerase IV (EC:2.7.7.7); K0	DNA polymerase IV 2	0.08			15
bsu:BSU25140	YQFR	yqfR; hypothetical protein	Probable ATP-dependent RNA helicase yqfR	0.07			16
bsu:BSU00060	GYRB	gyrB, novA; DNA gyrase subunit B (EC:5.9	DNA gyrase subunit B	0.05	0.05	0.11	24	4	7
bsu:BSU17050	MUTL	mutL; DNA mismatch repair protein ; K035	DNA mismatch repair protein mutL	0.05			10
bsu:BSU16690	PNP	pnpA, comR; polynucleotide phosphorylase	Polyribonucleotide nucleotidyltransferase	0.05	0.15	0.05	9	6	16
bsu:BSU28490	UVRC	uvrC, uvrB; excinuclease ABC subunit C (	UvrABC system protein C	0.05			15
bsu:BSU17040	MUTS	mutS; DNA mismatch repair protein ; K035	DNA mismatch repair protein mutS	0.04	0.16	0.08	27	8	6
bsu:BSU29090	DPO1	polA; DNA polymerase I (EC:2.7.7.7); K02	DNA polymerase I	0.04	0.04	0.08	26	4	14
bsu:BSU10650	SBCC	yirY; hypothetical protein ; K03546 exon	Nuclease sbcCD subunit C	0.03	0.03	0.03	28	5	7
bsu:BSU35160	UVRA	uvrA; excinuclease ABC subunit A ; K0370	UvrABC system protein A	0.03	0.11		19	11
bsu:BSU09190	YHCR	yhcR; hypothetical protein	Endonuclease yhcR precursor	0.03			29
bsu:BSU15940	SMC	smc, ylqA; chromosome segregation SMC pr	Chromosome partition protein smc	0.03	0.03	0.06	29	9	15
bsu:BSU16580	DPO3	polC, mutI, dnaF, dnaP; DNA polymerase I	DNA polymerase III polC-type	0.02	0.09	0.07	29	12	10
bsu:BSU01330	RS5	rpsE; 30S ribosomal protein S5 ; K02988	30S ribosomal protein S5	3.88	3	2.28	23	9	16
bsu:BSU01200	RS19	rpsS; 30S ribosomal protein S19 ; K02965	30S ribosomal protein S19	2.63		0.9	9		10
bsu:BSU01440	RL17	rplQ; 50S ribosomal protein L17 ; K02879	50S ribosomal protein L17	2.51	0.65	2.51	11	5	12
bsu:BSU01420	RS11	rpsK; 30S ribosomal protein S11 ; K02948	30S ribosomal protein S11	2.44	1.69	3.41	17	11	16
bsu:BSU01300	RS8	rpsH; 30S ribosomal protein S8 ; K02994	30S ribosomal protein S8	2.21		2.21	16		19
bsu:BSU01410	RS13	rpsM; 30S ribosomal protein S13 ; K02952	30S ribosomal protein S13	1.73	0.65	2.51	9	10	14
bsu:BSU01040	RL10	rplJ; 50S ribosomal protein L10 ; K02864	50S ribosomal protein L10	1.65	0.79		11	4
bsu:BSU16680	RS15	rpsO; 30S ribosomal protein S15 ; K02956	30S ribosomal protein S15	1.63	1.63	1.63	7	4	6
bsu:BSU01240	RL29	rpmC; 50S ribosomal protein L29 ; K02904	50S ribosomal protein L29	1.37	0.54	0.54	4	2	4
bsu:BSU01320	RL18	rplR; 50S ribosomal protein L18 ; K02881	50S ribosomal protein L18	1.22		0.7	6		17
bsu:BSU16490	RS2	rpsB; 30S ribosomal protein S2 ; K02967	30S ribosomal protein S2	1.14	2.14	3.6	23	20	24
bsu:BSU01030	RL1	rplA; 50S ribosomal protein L1 ; K02863	50S ribosomal protein L1	1.04		3.79	25		23
bsu:BSU01280	RL5	rplE; 50S ribosomal protein L5 ; K02931	50S ribosomal protein L5	1.01	1.4	1.01	12	6	17
bsu:BSU01020	RL11	rplK, relC, tsp; 50S ribosomal protein L	50S ribosomal protein L11	1		1	16		13
bsu:BSU01350	RL15	rplO; 50S ribosomal protein L15 ; K02876	50S ribosomal protein L15	0.97	0.57	1.48	9	5	9
bsu:BSU40910	RS6	rpsF; 30S ribosomal protein S6 ; K02990	30S ribosomal protein S6	0.85	0.85		2	2
bsu:BSU01150	RS10	rpsJ, nusE; 30S ribosomal protein S10 ;	30S ribosomal protein S10	0.8	0.8	0.34	5	5	3
bsu:BSU01310	RL6	rplF; 50S ribosomal protein L6 ; K02933	50S ribosomal protein L6	0.71	0.43	1.05	8	4	14
bsu:BSU01050	RL7	rplL; 50S ribosomal protein L7/L12 ; K02	50S ribosomal protein L7/L12	0.71		1.94	7		8
bsu:BSU16040	RL19	rplS; 50S ribosomal protein L19 ; K02884	50S ribosomal protein L19	0.67	5.04	1.16	7	20	7
bsu:BSU28850	RL20	rplT; 50S ribosomal protein L20 ; K02887	50S ribosomal protein L20	0.66		0.66	4		8
bsu:BSU01160	RL3	rplC; 50S ribosomal protein L3 ; K02906	50S ribosomal protein L3	0.6	0.17		14	6
bsu:BSU29660	RS4	rpsD; 30S ribosomal protein S4 ; K02986	30S ribosomal protein S4	0.59	1.95	1.17	16	14	18
bsu:BSU01220	RS3	rpsC; 30S ribosomal protein S3 ; K02982	30S ribosomal protein S3	0.55	2.21	3.96	13	15	23
bsu:BSU01110	RS7	rpsG; 30S ribosomal protein S7 ; K02992	30S ribosomal protein S7	0.48	0.8	1.19	11	3	11
bsu:BSU40890	RS18	rpsR; 30S ribosomal protein S18 ; K02963	30S ribosomal protein S18	0.45	2.06	2.06	6	3	4
bsu:BSU01190	RL2	rplB; 50S ribosomal protein L2 ; K02886	50S ribosomal protein L2	0.42	0.42	1.27	16	5	22
bsu:BSU25550	RS20	rpsT, yqeO; 30S ribosomal protein S20 ;	30S ribosomal protein S20	0.42		0.42	8		2
bsu:BSU15990	RS16	rpsP; 30S ribosomal protein S16 ; K02959	30S ribosomal protein S16	0.4		1.73	5		6
bsu:BSU01250	RS17	rpsQ; 30S ribosomal protein S17 ; K02961	30S ribosomal protein S17	0.39	1.71	1.71	5	3	4
bsu:BSU01170	RL4	rplD; 50S ribosomal protein L4 ; K02926	50S ribosomal protein L4	0.37	0.17	0.6	8	2	7
bsu:BSU01180	RL23	rplW; 50S ribosomal protein L23 ; K02892	50S ribosomal protein L23	0.37	1.56	1.56	6	9	10
bsu:BSU01270	RL24	rplX; 50S ribosomal protein L24 ; K02895	50S ribosomal protein L24	0.36		0.36	8		3
bsu:BSU27960	RL21	rplU; 50S ribosomal protein L21 ; K02888	50S ribosomal protein L21	0.35	0.35	0.35	6	2	3
bsu:BSU01100	RS12	rpsL, strA, fun; 30S ribosomal protein S	30S ribosomal protein S12	0.25	0.57	0.25	7	10	3
bsu:BSU40500	RL9	rplI; 50S ribosomal protein L9 ; K02939	50S ribosomal protein L9	0.24		0.24	7		4
bsu:BSU01490	RL13	rplM; 50S ribosomal protein L13 ; K02871	50S ribosomal protein L13	0.24	0.9	1.35	11	8	12
bsu:BSU22880	RS1H	rpsA, jofD; 30S ribosomal protein S1 ; K	30S ribosomal protein S1 homolog	0.09	0.09	0.18	12	2	10
bsu:BSU16650	RBFA	rbfA, ymxE, ylxO; ribosome-binding facto	Ribosome-binding factor A	0.29		0.29	6		3
bsu:BSU16520	RRF	frr; ribosome recycling factor ; K02838	Ribosome recycling factor	0.18		0.18	7		8
bsu:BSU35870	YWTC	ywtC; hypothetical protein	Uncharacterized protein ywtC precursor	0.64			4
bsu:BSU21940	DEGR	degR, prtR; activation of degradative en	Regulatory protein degR	0.58			4
bsu:BSU06030	CH60	groEL; chaperonin GroEL ; K04077 chapero	60 kDa chaperonin	0.55	0.46	0.65	16	14	21
bsu:BSU22730	NDK	ndk; nucleoside diphosphate kinase (EC:2	Nucleoside diphosphate kinase	0.51		0.51	13		4
bsu:BSU15920	ACP	acpP; acyl carrier protein ; K02078 acyl	Acyl carrier protein	0.48			3
bsu:BSU36830	ATPA	atpA; F0F1 ATP synthase subunit alpha (E	ATP synthase subunit alpha	0.48	1.36	0.22	17	25	11
bsu:BSU33900	ENO	eno; phosphopyruvate hydratase (EC:4.2.1	Enolase	0.47	0.17	0.59	16	4	12
bsu:BSU37120	ALF1	fbaA, tsr, fba; fructose-bisphosphate al	Probable fructose-bisphosphate aldolase 1	0.42	0.42	0.79	11	5	18
bsu:BSU06020	CH10	groES; co-chaperonin GroES ; K04078 chap	10 kDa chaperonin	0.39		1.71	9		7
bsu:BSU37110	TAL	ywjH; putative translaldolase (EC:2.2.1.	Transaldolase	0.36		1.53	7		14
bsu:BSU36410	MBL	mbl; MreB-like protein ; K03569 rod shap	MreB-like protein	0.35	0.49	0.22	16	5	7
bsu:BSU25380	YQFA	yqfA; hypothetical protein	UPF0365 protein yqfA	0.35	0.49	0.22	13	10	6
bsu:BSU28500	THIO	trxA, trx; thioredoxin ; K03671 thioredo	Thioredoxin	0.34		0.81	2		3
bsu:BSU28780	ARAD	araD; L-ribulose-5-phosphate 4-epimerase	L-ribulose-5-phosphate 4-epimerase	0.32			5
bsu:BSU36810	ATPB	atpD; F0F1 ATP synthase subunit beta (EC	ATP synthase subunit beta	0.32	1.16	0.32	18	22	6
bsu:BSU33920	TPIS	tpiA, tpi, tim; triosephosphate isomeras	Triosephosphate isomerase	0.3	0.14	0.48	8	3	9
bsu:BSU07550	G17M	yflT; hypothetical protein	General stress protein 17M	0.3			7
bsu:BSU32710	V296	yurY; hypothetical protein ; K09013 Fe-S	Vegetative protein 296	0.28	0.84	0.63	12	9	7
bsu:BSU31390	GS13	yugI; general stress protein 13 ; K07570	General stress protein 13	0.27	0.62	2.35	7	6	8
bsu:BSU35300	SECA	secA, azi, div; preprotein translocase s	Protein translocase subunit secA	0.26	0.08	0.26	39	8	20
bsu:BSU19360	ODO2	odhB, citM; dihydrolipoamide acetyltrans	Dihydrolipoyllysine-residue succinyltransferase component of 2-oxoglutarate dehydrogenase complex	0.26	0.48	1.02	14	6	12
bsu:BSU24330	YQHY	yqhY; hypothetical protein	Uncharacterized protein yqhY	0.26			5
bsu:BSU36820	ATPG	atpG; F0F1 ATP synthase subunit gamma (E	ATP synthase gamma chain	0.25	0.56		15	5
bsu:BSU25470	DNAK	dnaK; class I heat-shock protein (molecu	Chaperone protein dnaK	0.24	0.24	0.83	24	11	17
bsu:BSU17460	GLNA	glnA; glutamine synthetase (EC:6.3.1.2);	Glutamine synthetase	0.24	0.07	1.19	17	4	18
bsu:BSU21860	YPHP	yphP; hypothetical protein	UPF0403 protein yphP	0.24		0.24	8		3
bsu:BSU00090	IMDH	guaB, guaA; inositol-5-monophosphate deh	Inosine-5~-monophosphate dehydrogenase	0.23	0.23	0.72	15	5	19
bsu:BSU14990	YLBF	ylbF; hypothetical protein	Regulatory protein ylbF	0.23			6
bsu:BSU33940	G3P1	gapA, gap; glyceraldehyde-3-phosphate de	Glyceraldehyde-3-phosphate dehydrogenase 1	0.22	2.65	0.49	16	30	20
bsu:BSU15890	PLSX	plsX, ylpD; putative glycerol-3-phosphat	Fatty acid/phospholipid synthesis protein plsX	0.22	0.22		15	3
bsu:BSU13540	OGT	ogt, dat; O6-methylguanine DNA alkyltran	Methylated-DNA--protein-cysteine methyltransferase	0.21			4
bsu:BSU24420	SP3AB	spoIIIAB; stage III sporulation protein	Stage III sporulation protein AB	0.2			8
bsu:BSU33930	PGK	pgk, gerG; phosphoglycerate kinase (EC:2	Phosphoglycerate kinase	0.19	0.29	0.81	19	5	12
bsu:BSU13910	PT1	ptsI; phosphotransferase system (PTS) en	Phosphoenolpyruvate-protein phosphotransferase	0.19	0.06	0.26	17	5	14
bsu:BSU14580	ODPA	pdhA, aceA; pyruvate dehydrogenase (E1 a	Pyruvate dehydrogenase E1 component subunit alpha	0.19	0.3	0.68	18	10	14
bsu:BSU40090	AHPC	ahpC, perR; alkyl hydroperoxide reductas	Alkyl hydroperoxide reductase subunit C	0.18	0.18	0.66	5	2	9
bsu:BSU34540	CLPP	clpP, yvdN; ATP-dependent Clp protease p	ATP-dependent Clp protease proteolytic subunit	0.18	0.91	1.65	5	6	11
bsu:BSU31990	DHBC	dhbC; isochorismate synthase DhbC (EC:5.	Isochorismate synthase dhbC	0.18	0.09		9	2
bsu:BSU36890	UPP	upp, ipc-35d; uracil phosphoribosyltrans	Uracil phosphoribosyltransferase	0.17	0.17	0.58	4	3	3
bsu:BSU27930	SP0B	spo0B, spo0D; sporulation initiation pho	Sporulation initiation phosphotransferase B	0.17			4
bsu:BSU23550	MAO1	mleA, yqkJ; malolactic enzyme ; K00027 m	Probable NAD-dependent malic enzyme 1	0.17	0.17	0.26	14	3	9
bsu:BSU14610	DLDH1	pdhD, citL; dihydrolipoamide dehydrogena	Dihydrolipoyl dehydrogenase	0.16	0.66	0.92	9	11	20
bsu:BSU28230	TIG	tig, yzzH; trigger factor ; K03545 trigg	Trigger factor	0.16	0.16	0.83	18	6	21
bsu:BSU14600	ODP2	pdhC; branched-chain alpha-keto acid deh	Dihydrolipoyllysine-residue acetyltransferase component of pyruvate dehydrogenase complex	0.16		0.46	10		11
bsu:BSU23860	6PGD2	yqjI; 6-phosphogluconate dehydrogenase (	6-phosphogluconate dehydrogenase decarboxylating 2	0.15	0.15	0.62	20	2	10
bsu:BSU06180	PSPA	pspA, ydjF; phage shock protein A-like p	Phage shock protein A homolog	0.15			8
bsu:BSU16510	PYRH	pyrH, smbA; uridylate kinase (EC:2.7.4.-	Uridylate kinase	0.15	0.31	0.5	7	5	6
bsu:BSU06680	GATA	gatA, yerM, yedB; aspartyl/glutamyl-tRNA	Glutamyl-tRNA(Gln) amidotransferase subunit A	0.15	0.61	0.23	11	8	5
bsu:BSU18500	YOXD	fabG; 3-ketoacyl-(acyl-carrier-protein)	Uncharacterized oxidoreductase yoxD	0.15		0.52	11		6
bsu:BSU11720	FABI	fabI, yjbW; enoyl-(acyl carrier protein)	Enoyl-[acyl-carrier-protein] reductase [NADH]	0.14	0.14	0.66	9	5	5
bsu:BSU24130	MMGE	prpD, mmgE; 2-methylcitrate dehydratase	Protein mmgE	0.14			8
bsu:BSU23920	PCCB	yqjD; hypothetical protein ; K01966 prop	Putative propionyl-CoA carboxylase beta chain	0.14			15
bsu:BSU14570	YKYA	ykyA, ykrC; hypothetical protein	Uncharacterized protein ykyA	0.14			10
bsu:BSU25710	CWLH	cwlH, yqeE; N-acetylmuramoyl-L-alanine a	N-acetylmuramoyl-L-alanine amidase cwlH precursor	0.14			8
bsu:BSU30320	SYL	leuS; leucyl-tRNA synthetase (EC:6.1.1.4	Leucyl-tRNA synthetase	0.13	0.08	0.27	18	7	7
bsu:BSU30800	MENB	menB; naphthoate synthase (EC:4.1.3.36);	Naphthoate synthase	0.13			8
bsu:BSU30850	YTDA	ytdA, yzwA; hypothetical protein ; K0096	Putative UTP--glucose-1-phosphate uridylyltransferase	0.13			4
bsu:BSU16770	DAPA	dapA; dihydrodipicolinate synthase (EC:4	Dihydrodipicolinate synthase	0.12		0.26	11		7
bsu:BSU29180	KPYK	pyk, pykA; pyruvate kinase (EC:2.7.1.40)	Pyruvate kinase	0.12	0.26	0.42	13	13	10
bsu:BSU16100	SUCD	sucD; succinyl-CoA synthetase subunit al	Succinyl-CoA ligase [ADP-forming] subunit alpha	0.12	0.12	0.57	8	2	4
bsu:BSU25240	YQFL	yqfL; hypothetical protein ; K09773 hypo	Putative phosphotransferase yqfL	0.12		0.42	3		4
bsu:BSU09310	PGCA	yhxB; hypothetical protein ; K01835 phos	Phosphoglucomutase	0.12	0.12	0.32	16	4	9
bsu:BSU11620	YJBO	yjbO; hypothetical protein ; K06180 ribo	Uncharacterized RNA pseudouridine synthase yjbO	0.12			10
bsu:BSU11110	YITS	yitS; hypothetical protein	UPF0230 protein yitS	0.12			6
bsu:BSU00320	YAAT	yaaT; hypothetical protein	Stage 0 sporulation protein yaaT	0.12		0.12	15		4
bsu:BSU37090	YWJI	glpX; fructose 1,6-bisphosphatase II (EC	Uncharacterized protein ywjI	0.11	0.23		14	6
bsu:BSU25270	SYGA	glyQ, yqfJ; glycyl-tRNA synthetase subun	Glycyl-tRNA synthetase alpha subunit	0.11			11
bsu:BSU28150	HEM3	hemC; porphobilinogen deaminase (EC:2.5.	Porphobilinogen deaminase	0.11			8
bsu:BSU25160	ISPH	ispH, lytB; 4-hydroxy-3-methylbut-2-enyl	4-hydroxy-3-methylbut-2-enyl diphosphate reductase	0.11			12
bsu:BSU15140	MRAW	mraW, yllC; S-adenosyl-methyltransferase	S-adenosyl-L-methionine-dependent methyltransferase mraW	0.11	0.35		3	3
bsu:BSU29190	K6PF	pfkA, pfk; 6-phosphofructokinase (EC:2.7	6-phosphofructokinase	0.11	0.23	0.23	10	4	4
bsu:BSU24120	CPPM	yqiQ; hypothetical protein ; K01003 carb	Putative carboxyvinyl-carboxyphosphonate phosphorylmutase	0.11			8
bsu:BSU00510	KPRS	prs; ribose-phosphate pyrophosphokinase	Ribose-phosphate pyrophosphokinase	0.11	0.36	0.84	9	5	18
bsu:BSU37660	PTA	eutD, ipa-88d, ywfJ; phosphotransacetyla	Phosphate acetyltransferase	0.11		0.36	13		7
bsu:BSU17890	TKT	tkt, tktA; transketolase (EC:2.2.1.1); K	Transketolase	0.11	0.05	0.42	19	4	13
bsu:BSU04150	YCSN	ycsN; hypothetical protein	Uncharacterized oxidoreductase ycsN	0.11			5
bsu:BSU35000	HPRK	hprK, ptsK, yvoB; HPr kinase/phosphoryla	HPr kinase/phosphorylase	0.11		0.11	19		4
bsu:BSU26230	YQAP	yqaP; hypothetical protein	Uncharacterized protein yqaP	0.11	0.11	0.36	4	2	11
bsu:BSU08270	YFIH	yfiH; hypothetical protein	Uncharacterized protein yfiH	0.11			18
bsu:BSU23580	ASPG1	ansA; L-asparaginase (EC:3.5.1.1); K0142	L-asparaginase	0.1	0.1	0.22	11	3	4
bsu:BSU15520	CARB	carB; carbamoyl phosphate synthase large	Carbamoyl-phosphate synthase pyrimidine-specific large chain	0.1	0.24	0.13	27	13	9
bsu:BSU23820	NAMA	yqjM; NADPH dehydrogenase NamA ; K00540	NADPH dehydrogenase	0.1			8
bsu:BSU38860	GALE	galE; UDP-glucose 4-epimerase (EC:5.1.3.	UDP-glucose 4-epimerase	0.1	0.62	0.1	12	5	4
bsu:BSU28130	HEM2	hemB; delta-aminolevulinic acid dehydrat	Delta-aminolevulinic acid dehydratase	0.1			13
bsu:BSU01540	SALA	ybaL, ybxI; hypothetical protein ; K0359	Protein mrp homolog salA	0.1	0.2	0.1	20	3	3
bsu:BSU28640	SYFA	pheS; phenylalanyl-tRNA synthetase subun	Phenylalanyl-tRNA synthetase alpha chain	0.1		0.1	11		5
bsu:BSU05940	GCP	gcp; O-sialoglycoprotein endopeptidase ;	Probable O-sialoglycoprotein endopeptidase	0.1	0.1		8	6
bsu:BSU25980	YQBT	yqbT; hypothetical protein	Uncharacterized protein yqbT	0.1			8
bsu:BSU05030	YDDM	yddM; hypothetical protein	Uncharacterized protein yddM	0.1			8
bsu:BSU28060	SP2B	spoIIB; spatial and temporal regulation	Stage II sporulation protein B	0.1			10
bsu:BSU24040	ODBB	bkdAB, bfmBAB, bfmB1b, bkd; branched-cha	2-oxoisovalerate dehydrogenase subunit beta	0.1	0.22		16	5
bsu:BSU24050	ODBA	bkdAA, bfmBAA, bfmB1a, bkd; branched-cha	2-oxoisovalerate dehydrogenase subunit alpha	0.1			14
bsu:BSU29470	ACKA	ackA; acetate kinase (EC:2.7.2.1); K0092	Acetate kinase	0.09	0.28	0.79	18	5	15
bsu:BSU11220	ARGD	argD; acetylornithine aminotransferase (	Acetylornithine aminotransferase	0.09			6
bsu:BSU15290	FTSZ	ftsZ, ts-1; cell division protein FtsZ ;	Cell division protein ftsZ	0.09	0.19	0.43	16	4	8
bsu:BSU38550	ILVE	ywaA, ipa-0r; branched-chain amino acid	Putative branched-chain-amino-acid aminotransferase	0.09			12
bsu:BSU29750	AROG	aroA, aroG; bifunctional 3-deoxy-7-phosp	Protein aroA(G) [Includes: Phospho-2-dehydro-3-deoxyheptonate aldolase	0.09	0.72	0.09	9	10	4
bsu:BSU22640	TRPB	trpB; tryptophan synthase subunit beta (	Tryptophan synthase beta chain	0.09			10
bsu:BSU40920	ENGD	yyaF, ychF; translation-associated GTPas	GTP-dependent nucleic acid-binding protein engD	0.09	0.56	0.31	8	8	9
bsu:BSU02720	YCCF	yccF; hypothetical protein ; K07039	Uncharacterized protein yccF	0.09		0.09	9		6
bsu:BSU23910	YQJE	yqjE; hypothetical protein	Uncharacterized protein yqjE	0.09	0.2	0.09	11	3	6
bsu:BSU16760	AK1	dapG, lssD; aspartate kinase I (EC:2.7.2	Aspartokinase 1	0.09	0.09	0.28	11	3	5
bsu:BSU36050	COTB	cotB; spore coat protein (outer) ; K0632	Spore coat protein B	0.09			6
bsu:BSU24080	DHLE	bcd, bkd, yqiT; leucine dehydrogenase ;	Leucine dehydrogenase	0.09		0.2	11		6
bsu:BSU24030	ODB2	bkdB, bfmBB, bfmB2, bkd; branched-chain	Lipoamide acyltransferase component of branched-chain alpha-keto acid dehydrogenase complex	0.08			10
bsu:BSU28220	CLPX	clpX; ATP-dependent protease ATP-binding	ATP-dependent Clp protease ATP-binding subunit clpX	0.08	0.47	0.26	11	13	14
bsu:BSU39400	PDP	pdp; pyrimidine-nucleoside phosphorylase	Pyrimidine-nucleoside phosphorylase	0.08	0.17	0.48	12	4	10
bsu:BSU36900	GLYA	glyA, glyC, ipc-34d; serine hydroxymethy	Serine hydroxymethyltransferase	0.08	0.08	0.27	7	2	6
bsu:BSU29130	IDH	icd, citC; isocitrate dehydrogenase (EC:	Isocitrate dehydrogenase [NADP]	0.08	0.17	0.59	3	5	10
bsu:BSU00860	CLPC	clpC, mecB; class III stress response-re	Negative regulator of genetic competence clpC/mecB	0.08	0.13	0.17	16	8	13
bsu:BSU37460	RAPF	rapF, ywhJ; response regulator aspartate	Response regulator aspartate phosphatase F	0.08			4
bsu:BSU17150	PKSG	pksG; involved in polyketide synthesis ;	Putative polyketide biosynthesis protein pksG	0.08			10
bsu:BSU32260	DHOM	hom; homoserine dehydrogenase (EC:1.1.1.	Homoserine dehydrogenase	0.08	0.08		12	3
bsu:BSU22960	GUDB	gudB, ypcA; glutamate dehydrogenase ; K0	NAD-specific glutamate dehydrogenase	0.08	0.16	0.16	14	12	8
bsu:BSU38530	DLTD	dltD, ipa-2r; D-alanine esterification o	Protein dltD precursor	0.08	0.08	0.17	7	6	5
bsu:BSU39860	ALDH3	aldX, yxaS, yxbE; aldehyde dehydrogenase	Probable aldehyde dehydrogenase aldX	0.08			14
bsu:BSU40100	DHNA	ahpF, ndh; alkyl hydroperoxide reductase	NADH dehydrogenase	0.07		0.3	14		7
bsu:BSU23570	ASPA	aspA; aspartate ammonia-lyase (EC:4.3.1.	Aspartate ammonia-lyase	0.07	0.07	0.51	16	3	12
bsu:BSU06690	GATB	gatB, yerN; aspartyl/glutamyl-tRNA amido	Aspartyl/glutamyl-tRNA(Asn/Gln) amidotransferase subunit B	0.07	0.5	0.6	16	9	12
bsu:BSU10550	NTDA	yhjL; hypothetical protein	NTD biosynthesis operon protein ntdA	0.07			17
bsu:BSU35770	TAGC	tagC, dinC; polyglycerol phosphate assem	Putative major teichoic acid biosynthesis protein C	0.07			15
bsu:BSU30830	MENF	menF, icsM, entC; menaquinone-specific i	Menaquinone-specific isochorismate synthase	0.07			18
bsu:BSU40080	6PGD	gntZ; NAD+-6-phosphogluconate dehydrogenase (EC:1.1.1.44); K00033 6-phosphogluconate dehydrogenase [EC:1.1.1.44] (A)	6-phosphogluconate dehydrogenase decarboxylating	0.07		0.32	5		4
bsu:BSU16570	SYP	proS; prolyl-tRNA synthetase (EC:6.1.1.1	Prolyl-tRNA synthetase	0.06		0.41	17		17
bsu:BSU07810		treA, treC; trehalose-6-phosphate hydrol	Trehalose-6-phosphate hydrolase	0.06	0.18	0.39	17	10	18
bsu:BSU16960	YMDA	ymdA; phosphodiesterase ; K06950	UPF0144 protein ymdA	0.06	0.06		14	5
bsu:BSU22080	YPWA	ypwA; hypothetical protein ; K01299 carb	Putative metalloprotease ypwA	0.06		0.2	10		9
bsu:BSU14770	TYPA	ylaG; hypothetical protein ; K06207 GTP-	GTP-binding protein typA/bipA homolog	0.05		0.3	17		9
bsu:BSU24270	DXS	dxs, yqiE; 1-deoxy-D-xylulose-5-phosphat	1-deoxy-D-xylulose-5-phosphate synthase	0.05			23
bsu:BSU25260	SYGB	glyS, yqfK; glycyl-tRNA synthetase subun	Glycyl-tRNA synthetase beta subunit	0.05	0.05	0.21	14	2	9
bsu:BSU39820	HTPG	htpG, yxbB; heat shock protein 90 ; K040	Chaperone protein htpG	0.05		0.11	15		8
bsu:BSU17380	RIR1	nrdE; ribonucleotide-diphosphate reducta	Ribonucleoside-diphosphate reductase subunit alpha	0.05	0.05	0.25	18	4	10
bsu:BSU38400	SUBE	epr, ipa-15r; extracellular serine prote	Minor extracellular protease epr precursor	0.05			14
bsu:BSU27410	SYA	alaS; alanyl-tRNA synthetase (EC:6.1.1.7	Alanyl-tRNA synthetase	0.04	0.16	0.16	24	10	12
bsu:BSU15430	SYI	ileS; isoleucyl-tRNA synthetase (EC:6.1.	Isoleucyl-tRNA synthetase	0.04	0.04	0.07	16	5	11
bsu:BSU28200	LON1	lonA, lon; class III heat-shock ATP-depe	ATP-dependent protease La 1	0.04	0.13	0.04	20	10	10
bsu:BSU28630	SYFB	pheT; phenylalanyl-tRNA synthetase subun	Phenylalanyl-tRNA synthetase beta chain	0.04	0.04	0.28	15	5	15
bsu:BSU35780	LYTD	lytD, cwlG; N-acetylglucosaminidase (maj	Beta-N-acetylglucosaminidase precursor	0.04			21
bsu:BSU03490	SRFAB	srfAB, comL; surfactin synthetase	Surfactin synthetase subunit 2	0.02	0.35	0.17	83	56	44
bsu:BSU31960	DHBF	dhbF; involved in siderophore 2,3-dihydr	Dimodular nonribosomal peptide synthetase	0.01	0.12	0.03	57	16	19
bsu:BSU18320	PPS3	ppsC; plipastatin synthetase	Peptide synthetase 3	0.01			49
bsu:BSU18330	PPS2	ppsB; plipastatin synthetase	Peptide synthetase 2	0.01			50
bsu:BSU30980	GLGB	glgB; glycogen branching enzyme (EC:2.4.	1,4-alpha-glucan-branching enzyme	0			10
bsu:BSU34860	HIS2	hisI, hisIE; bifunctional phosphoribosyl	Histidine biosynthesis bifunctional protein hisIE [Includes: Phosphoribosyl-AMP cyclohydrolase	0			3
bsu:BSU13720	QUEC	ykvJ; hypothetical protein ; K06920 queu	Queuosine biosynthesis protein queC	0	0.15	0.15	5	3	3
bsu:BSU05910	YDIB	ydiB; hypothetical protein	UPF0079 ATP-binding protein ydiB	0			4
bsu:BSU23850	G6PD	zwf, yqjJ; glucose-6-phosphate 1-dehydro	Glucose-6-phosphate 1-dehydrogenase	0	0.07	0.14	11	3	10
bsu:BSU20270	53DR	yorS; hypothetical protein	Putative SPBc2 prophage-derived 5~(3~)-deoxyribonucleotidase	0			2
bsu:BSU15620	SIRB	ylnE; hypothetical protein ; K03794 siro	Sirohydrochlorin ferrochelatase	0			6
bsu:BSU09510	YHDL	yhdL; hypothetical protein	Probable anti-sigma-M factor yhdL	0	0.19		14	4
bsu:BSU35360	FLA	hag; flagellin ; K02406 flagellin	Flagellin	1.4	3.63	0.24	30	24	6
bsu:BSU25050	YQGA	yqgA; hypothetical protein	Uncharacterized protein yqgA	0.97	0.25		7	2
bsu:BSU07670	YFLI	yflI; hypothetical protein	Uncharacterized protein yflI	0.74			5
bsu:BSU33630	SECG	secG, yvaL; preprotein translocase subun	Probable protein-export membrane protein secG	0.51			2
bsu:BSU14590	ODPB	pdhB; pyruvate dehydrogenase (E1 beta su	Pyruvate dehydrogenase E1 component subunit beta	0.5	0.83	2.72	23	11	20
bsu:BSU36850	ATPF	atpF; F0F1 ATP synthase subunit B (EC:3.	ATP synthase B chain	0.44	1.99		8	10
bsu:BSU38590	PTJB	licB, celA; phosphotransferase system (P	Lichenan-specific phosphotransferase enzyme IIB component	0.36			11
bsu:BSU16290	FLGG	flgG; flagellar basal body rod protein F	Flagellar basal-body rod protein flgG	0.3	0.68	0.14	4	8	2
bsu:BSU09950	PRSA	prsA; molecular chaperone ; K07533 folda	Foldase protein prsA precursor	0.25	1.16	0.55	13	19	12
bsu:BSU35960	RBSB	rbsB; ribose ABC transporter (ribose-bin	D-ribose-binding protein precursor	0.25	0.74	0.39	22	7	8
bsu:BSU17960	YNEK	yneK, yoxJ; hypothetical protein	Uncharacterized protein yneK	0.23			7
bsu:BSU38170	QOX2	qoxA, ipa-37d; cytochrome aa3 quinol oxi	Quinol oxidase subunit 2 precursor	0.22	0.34		13	3
bsu:BSU13890	PTG3C	ptsG, ptsX, crr; phosphotransferase syst	PTS system glucose-specific EIICBA component	0.21	0.33	0.05	23	7	3
bsu:BSU01930	SKFC	ybcS; hypothetical protein	Uncharacterized protein skfC precursor	0.18			8
bsu:BSU00690	FTSH	ftsH; cell-division protein and general	Cell division protease ftsH homolog	0.17	0.58	0.17	16	18	8
bsu:BSU16260	YLXF	ylxF; hypothetical protein	FlaA locus 22.9 kDa protein	0.17			9
bsu:BSU40620	YYBJ	yybJ; hypothetical protein ; K09687 anti	Uncharacterized ABC transporter ATP-binding protein yybJ	0.16	0.34	0.16	7	5	3
bsu:BSU00100	DACA	dacA; D-alanyl-D-alanine carboxypeptidas	D-alanyl-D-alanine carboxypeptidase dacA precursor	0.16	0.45	0.34	16	9	8
bsu:BSU23960	ARTM	yqiZ; hypothetical protein ; K02028 pola	Arginine transport ATP-binding protein artM	0.14			10
bsu:BSU05730	YDHF	ydhF; hypothetical protein	Uncharacterized protein ydhF precursor	0.14			6
bsu:BSU02920	YCEF	yceF; hypothetical protein	Uncharacterized membrane protein yceF	0.13			5
bsu:BSU23370	YPUA	ypuA; hypothetical protein	Uncharacterized protein ypuA	0.12		0.26	9		4
bsu:BSU31240	MCPA	mcpA; methyl-accepting chemotaxis protei	Methyl-accepting chemotaxis protein mcpA	0.11	0.22		13	7
bsu:BSU33810	OPUCC	opuCC, yvbC; glycine betaine/carnitine/c	Glycine betaine/carnitine/choline-binding protein precursor	0.11			4
bsu:BSU39610	YXEB	yxeB; hypothetical protein ; K02016 iron	Probable ABC transporter-binding protein yxeB precursor	0.11	0.66	0.36	14	10	8
bsu:BSU24980	YQGH	pstC, yqgH, yzmC; phosphate ABC transpor	Probable ABC transporter permease protein yqgH	0.11			8
bsu:BSU31260	MCPB	mcpB; methyl-accepting chemotaxis protei	Methyl-accepting chemotaxis protein mcpB	0.11	0.22		19	8
bsu:BSU38160	QOX1	qoxB, ipa-38d; cytochrome aa3 quinol oxi	Quinol oxidase subunit 1	0.1	0.1		9	3
bsu:BSU31930	DHA	ald, spoVN; L-alanine dehydrogenase (EC:	Alanine dehydrogenase	0.09		0.2	13		5
bsu:BSU28380	GERM	gerM; germination (cortex hydrolysis) an	Spore germination protein gerM	0.09			10
bsu:BSU01610	FEUC	feuC; integral membrane protein ; K02015	Iron-uptake system permease protein feuC	0.09			6
bsu:BSU01360	SECY	secY; preprotein translocase subunit Sec	Preprotein translocase subunit secY	0.08	0.08		6	2
bsu:BSU26440	YRKO	yrkO; hypothetical protein ; K07148	Uncharacterized protein yrkO	0.08			7
bsu:BSU25010	YQGE	yqgE; hypothetical protein ; K08222 MFS	Uncharacterized protein yqgE	0.08			10
bsu:BSU06710	SWRC	yerP; hypothetical protein ; K03296 hydr	Swarming motility protein swrC	0.07	0.14	0.03	30	13	11
bsu:BSU07800	PTTBC	treP, treB; phosphotransferase system (P	PTS system trehalose-specific EIIBC component	0.07	0.24		6	4
bsu:BSU03760	YCLK	yclK; hypothetical protein ; K02484 two-	Uncharacterized sensor-like histidine kinase yclK	0.07			6
bsu:BSU37760	ROCC	rocC, ipa-78d; amino acid permease ; K03	Amino-acid permease rocC	0.07			6
bsu:BSU23560	MLEN	mleN, yqkI; malate-H+/Na+-lactate antipo	Malate-2H(+)/Na(+)-lactate antiporter	0.07	0.15		11	5
bsu:BSU31520	MALK	yufL; sensory histidine kinase DcuS (EC:	Sensor protein malK	0.06			17
bsu:BSU12960	DPPE	dppE, dciAE; dipeptide ABC transporter (	Dipeptide-binding protein dppE precursor	0.06	0.06		21	5
bsu:BSU16210	FLIF	fliF; flagellar MS-ring protein ; K02409	Flagellar M-ring protein	0.06	0.28		10	7
bsu:BSU03700	GERKA	gerKA; germination response to the combi	Spore germination protein KA	0.06			7
bsu:BSU31230	TLPB	tlpB; methyl-accepting chemotaxis protei	Methyl-accepting chemotaxis protein tlpB	0.05	0.22		8	9
bsu:BSU31250	TLPA	tlpA; methyl-accepting chemotaxis protei	Methyl-accepting chemotaxis protein tlpA	0.05	0.16		12	5
bsu:BSU33500	COPA	yvgX; hypothetical protein ; K01533 Cu2+	Copper-transporting P-type ATPase copA	0.04	0.04		16	5
bsu:BSU03480	SRFAA	srfAA, comL; surfactin synthetase	Surfactin synthetase subunit 1	0.04	0.25	0.07	87	41	24
bsu:BSU17200	PKSM	pksM; polyketide synthase	Putative polyketide synthase pksM	0.01		0.01	82		19
bsu:BSU17180	PKSJ	pksJ, pksK; polyketide synthase of type	Putative polyketide synthase pksJ	0.01	0.01		100	31
bsu:BSU16220	FLIG	fliG, flaA15; flagellar motor switch pro	Flagellar motor switch protein fliG	0	0.1		8	2
bsu:BSU03380	YCKB	yckB; hypothetical protein ; K02030 pola	Probable ABC transporter extracellular-binding protein yckB precursor	0	0.25		13	4
bsu:BSU31640	MRPE	mrpE; putative monovalent cation/H+ anti	Na(+)/H(+) antiporter subunit E	0			2
