# Supplementary material for: Proteomic Analyses of Nucleoid-Associated Proteins in Escherichia coli, Pseudomonas aeruginosa, Bacillus subtilis, and Staphylococcus aureus
Source: PLoS One. 2011 Apr 26;6(4):e19172. doi: 10.1371/journal.pone.0019172 (PMC3082553; doi:10.1371/journal.pone.0019172)
Supplement: Table S7 — Proteins identified in the nucleoid fraction of the log phase of S. aureus . (XLS) [file pone.0019172.s011.xls]

## Sheet: Sheet1
Table S7. Protein Identified in the Nucleoid Fraction of Log Phase of S. aureus
				emPAI			pep_num
gene ID	gene Name	Annotation 1	Annotation2	nucleoid	envelope	top fraction	nucleoid	envelope	top fraction
sau:SA1305	DBH	hu; DNA-binding protein II; K03530 DNA-bin	DNA-binding protein HU	0.42			3
sau:SA2089	SARR	sarR; hypothetical protein	HTH-type transcriptional regulator sarR	0.29			3
sau:SA0108	SARS	sarH1; hypothetical protein	HTH-type transcriptional regulator sarS	0.27			8
sau:SA0573	SARA	sarA; staphylococcal accessory regulator A	Transcriptional regulator sarA	0.26	0.26		5	2
sau:SA0856	SPX	spxA; transcriptional regulator Spx	Regulatory protein spx	0.56			2
sau:SA1323	SRRA	srrA; staphylococcal respiratory response	Transcriptional regulatory protein srrA	0.29		0.13	3		3
sau:SA1583	ROT	rot; repressor of toxins Rot	HTH-type transcriptional regulator rot	0.2			5
sau:SA1700	VRAR	vraR; vancomycin resistance associated two	Response regulator protein vraR	0.16			4
sau:SA1851	REX	AT-rich DNA-binding protein; K01926 AT-ric	Redox-sensing transcriptional repressor rex	0.16	0.16		3	3
sau:SA0614	GRAR	hypothetical protein, similar to two-compo	Response regulator protein graR	0.15			2
sau:SA1098	CODY	codY; transcription pleiotropic repressor	GTP-sensing transcriptional pleiotropic repressor codY	0.13	0.28	0.28	6	4	3
sau:SA1100	EFTS	tsf; elongation factor EF-Ts; K02357 elong	Elongation factor Ts	3.15	0.24	0.93	28	8	18
sau:SA0506	EFTU	tufA; elongation factor EF-Tu [EC:3.6.5.3]	Elongation factor Tu	0.95	3.11	0.52	15	50	9
sau:SA1930	RPOE	rpoE; DNA-directed RNA polymerase subunit	Probable DNA-directed RNA polymerase subunit delta	0.66			6
sau:SA2026	IF1	infA; translation initiation factor IF-1;	Translation initiation factor IF-1	0.49			4
sau:SA1359	EFP	elongation factor EF-P; K02356 elongation	Elongation factor P	0.41			3
sau:SA1128	RECA	recA; RecA protein; K03553 recombination p	Protein recA	0.21	0.46		7	10
sau:SA0494	NUSG	nusG; transcription antitermination protei	Transcription antitermination protein nusG	0.19		0.19	2		3
sau:SA1076	RNC	rnc; RNase III [EC:3.1.26.3]; K03685 ribon	Ribonuclease 3	0.14			2
sau:SA0048	ERMA	ermA; rRNA adenine N-6-methyltransferase [	rRNA adenine N-6-methyltransferase	0.13	0.28	0.13	3	12	2
sau:SA1386	END4	hypothetical protein, similar to endonucle	Probable endonuclease 4	0.11	0.24		5	8
sau:SA2023	RPOA	rpoA; DNA-directed RNA polymerase alpha ch	DNA-directed RNA polymerase subunit alpha	0.11	0.23	0.23	6	3	7
sau:SA1328	XERD	xerD; site-specific recombinase; K04763 in	Tyrosine recombinase xerD	0.11	0.11		2	5
sau:SA0987	RNH3	putative ribonuclease HIII [EC:3.1.26.4];	Ribonuclease HIII	0.11			3
sau:SA0505	EFG	fus; elongation factor EF-G [EC:3.6.5.3];	Elongation factor G	0.1	1.57	0.1	9	41	12
sau:SA0500	RPOB	rpoB; RNA polymerase beta chain [EC:2.7.7.	DNA-directed RNA polymerase subunit beta	0.06	0.31	0.12	10	36	16
sau:SA0501	RPOC	rpoC; RNA polymerase beta-prime chain [EC:	DNA-directed RNA polymerase subunit beta~	0.06	0.49	0.24	10	41	20
sau:SA1117	PNP	pnpA; polyribonucleotide nucleotidyltransf	Polyribonucleotide nucleotidyltransferase	0.05	0.05	0.15	4	4	7
sau:SA0993	UVRC	uvrC; excinuclease ABC subunit C; K03703 e	UvrABC system protein C	0			4
sau:SA2017	RL13	rplM; 50S ribosomal protein L13; K02871 la	50S ribosomal protein L13	4.52		0.9	14		7
sau:SA1473	RL21	rplU; 50S ribosomal protein L21; K02888 la	50S ribosomal protein L21	3.51	2.34	1.47	13	9	7
sau:SA2031	RS5	rpsE; 30S ribosomal protein S5; K02988 sma	30S ribosomal protein S5	2.26	4.89	0.48	15	20	13
sau:SA1414	RS20	rpsT; 30S ribosomal protein S20; K02968 sm	30S ribosomal protein S20	2.06			4
sau:SA2033	RL6	rplF; 50S ribosomal protein L6; K02933 lar	50S ribosomal protein L6	1.91	0.71		21	9
sau:SA2035	RL5	rplE; 50S ribosomal protein L5; K02931 lar	50S ribosomal protein L5	1.84	1.39		21	18
sau:SA2025	RS13	rpsM; 30S ribosomal protein S13; K02952 sm	30S ribosomal protein S13	1.73	1.73	1.73	12	8	5
sau:SA0503	RS12	rpsL; 30S ribosomal protein S12; K02950 sm	30S ribosomal protein S12	1.48	0.97	0.25	6	11	3
sau:SA2048	RS10	rpsJ; 30S ribosomal protein S10; K02946 sm	30S ribosomal protein S10	1.43	1.43		7	8
sau:SA2041	RS3	rpsC; 30S ribosomal protein S3; K02982 sma	30S ribosomal protein S3	1.41	4.03	0.8	21	28	12
sau:SA1099	RS2	rpsB; 30S ribosomal protein S2; K02967 sma	30S ribosomal protein S2	1.36	1.08	0.63	28	20	13
sau:SA0498	RL7	rplL; 50S ribosomal protein L7/L12; K02935	50S ribosomal protein L7/L12	1.26	1.96	0.72	9	5	6
sau:SA2042	RL22	rplV; 50S ribosomal protein L22; K02890 la	50S ribosomal protein L22	1.23	0.71	0.31	10	11	3
sau:SA0497	RL10	rplJ; 50S ribosomal protein L10; K02864 la	50S ribosomal protein L10	1.21	1.69	0.49	10	9	6
sau:SA0504	RS7	rpsG; 30S ribosomal protein S7; K02992 sma	30S ribosomal protein S7	1.2	1.2		15	8
sau:SA1502	RL20	rplT; 50S ribosomal protein L20; K02887 la	50S ribosomal protein L20	1.14	0.66	1.14	6	7	7
sau:SA0459	RL25	rplY; 50S ribosomal protein L25; K02897 la	50S ribosomal protein L25	1.11	0.81	0.56	12	7	5
sau:SA2024	RS11	rpsK; 30S ribosomal protein S11; K02948 sm	30S ribosomal protein S11	1.11	1.11	0.65	11	7	5
sau:SA0496	RL1	rplA; 50S ribosomal protein L1; K02863 lar	50S ribosomal protein L1	1.05	1.36	0.78	13	21	16
sau:SAS078	RL36	rpmJ; 50S ribosomal protein L36; K02919 la	50S ribosomal protein L36	1.01		2.91	2		3
sau:SA2045	RL23	rplW; 50S ribosomal protein L23; K02892 la	50S ribosomal protein L23	0.9	4		8	15
sau:SAS052	RS4	rpsD; 30S ribosomal protein S4; K02986 sma	30S ribosomal protein S4	0.85	1.52	0.85	8	19	10
sau:SA2036	RL24	rplX; 50S ribosomal protein L24; K02895 la	50S ribosomal protein L24	0.81			2
sau:SA2032	RL18	rplR; 50S ribosomal protein L18; K02881 la	50S ribosomal protein L18	0.69	1.2	1.86	12	5	11
sau:SA2030	RL30	rpmD; 50S ribosomal protein L30; K02907 la	50S ribosomal protein L30	0.64	0.64	1.7	7	4	6
sau:SAS033	RL32	rpmF; 50S ribosomal protein L32; K02911 la	50S ribosomal protein L32	0.63	1.66		2	3
sau:SA1404	RS21	rpsU; 30S ribosomal protein S21; K02970 sm	30S ribosomal protein S21	0.62			2
sau:SA0495	RL11	rplK; 50S ribosomal protein L11; K02867 la	50S ribosomal protein L11	0.59	0.26	2.21	7	7	9
sau:SA2029	RL15	rplO; 50S ribosomal protein L15; K02876 la	50S ribosomal protein L15	0.56			8
sau:SA2040	RL16	rplP; 50S ribosomal protein L16; K02878 la	50S ribosomal protein L16	0.54	0.24	0.54	6	5	5
sau:SA2039	RL29	rpmC; 50S ribosomal protein L29; K02904 la	50S ribosomal protein L29	0.51			6
sau:SA0354	RS18	rpsR; 30S ribosomal protein S18; K02963 sm	30S ribosomal protein S18	0.43			4
sau:SA2044	RL2	rplB; 50S ribosomal protein L2; K02886 lar	50S ribosomal protein L2	0.42	0.42	0.13	14	10	6
sau:SA1081	RS16	rpsP; 30S ribosomal protein S16; K02959 sm	30S ribosomal protein S16	0.39			5
sau:SA2038	RS17	rpsQ; 30S ribosomal protein S17; K02961 sm	30S ribosomal protein S17	0.39	0.94		3	4
sau:SA2043	RS19	rpsS; 30S ribosomal protein S19; K02965 sm	30S ribosomal protein S19	0.38			10
sau:SA2047	RL3	rplC; 50S ribosomal protein L3; K02906 lar	50S ribosomal protein L3	0.37	0.35	0.16	5	3	5
sau:SA0352	RS6	rpsF; 30S ribosomal protein S6; K02990 sma	30S ribosomal protein S6	0.34			2
sau:SA2037	RL14	rplN; 50S ribosomal protein L14; K02874 la	50S ribosomal protein L14	0.3	0.69		13	7
sau:SA2022	RL17	rplQ; 50S ribosomal protein L17; K02879 la	50S ribosomal protein L17	0.29			9
sau:SA2034	RS8	rpsH; 30S ribosomal protein S8; K02994 sma	30S ribosomal protein S8	0.26	2.21	0.59	9	10	2
sau:SA2046	RL4	rplD; 50S ribosomal protein L4; K02926 lar	50S ribosomal protein L4	0.17		0.37	10		8
sau:SA1113	RBFA	rbfA; ribosome-binding factor A(P15B prote	Ribosome-binding factor A	0.66			4
sau:SA0723	CLPP	clpP; ATP-dependent Clp protease proteolyt	ATP-dependent Clp protease proteolytic subunit	1.67			11
sau:SA0232	LDH1	lctE; L-lactate dehydrogenase [EC:1.1.1.27	L-lactate dehydrogenase 1	1.28	0.36	0.23	18	8	9
sau:SA1382	SODM1	sodA; superoxide dismutase SodA [EC:1.15.1	Superoxide dismutase [Mn/Fe] 1	1.18			9
sau:SA0729	TPIS	tpi; triosephosphate isomerase [EC:5.3.1.1	Triosephosphate isomerase	1.18		0.14	11		3
sau:SA1663	Y1663	hypothetical protein	UPF0342 protein SA1663	1.17			5
sau:SA0468	HPRT	hypoxanthine-guanine phosphoribosyltransfe	Hypoxanthine-guanine phosphoribosyltransferase	1.01	0.19	0.19	5	2	2
sau:SA0366	AHPC	ahpC; alkyl hydroperoxide reductase subuni	Alkyl hydroperoxide reductase subunit C	0.95			5
sau:SA0456	SP5G	spoVG; hypothetical protein; K06412 stage	Putative septation protein spoVG	0.83			3
sau:SA2027	KAD	adk; adenylate kinase [EC:2.7.4.3]; K00939	Adenylate kinase	0.8		0.16	11		4
sau:SA0477	PDXS	pyridoxine biosynthesis protein [EC:4.-.-.	Pyridoxal biosynthesis lyase pdxS	0.74	0.95	0.25	15	14	7
sau:SA0829	Y829	hypothetical protein	Uncharacterized protein SA0829	0.71	0.24	0.11	15	5	5
sau:SA1073	FABD	fabD; malonyl CoA-acyl carrier protein tra	Malonyl CoA-acyl carrier protein transacylase	0.7			11
sau:SA1908	ATPD	atpH; ATP synthase delta chain [EC:3.6.3.1	ATP synthase subunit delta	0.68	0.19	0.19	4	3	4
sau:SA1303	UBIE	gerCB; menaquinone biosynthesis methyltran	Menaquinone biosynthesis methyltransferase ubiE	0.68	0.14		9	7
sau:SA1402	Y1402	hypothetical protein	UPF0365 protein SA1402	0.66	0.84		8	13
sau:SA2312	LDHD	ddh; D-specific D-2-hydroxyacid dehydrogen	D-lactate dehydrogenase	0.63	0.34		13	7
sau:SA0471	CYSK	cysK; cysteine synthase [EC:2.5.1.47]; K01	Cysteine synthase	0.54	0.72	0.24	9	7	5
sau:SA1901	FABZ	(3R)-hydroxymyristoyl-[acyl carrier protei	(3R)-hydroxymyristoyl-[acyl-carrier-protein] dehydratase	0.53			5
sau:SA0719	TRXB	trxB; thioredoxine reductase [EC:1.8.1.9];	Thioredoxin reductase	0.53			6
sau:SA0785	LIPA	lipA; lipoic acid synthetase [EC:2.8.1.8];	Lipoyl synthase	0.5	0.36	0.11	7	6	7
sau:SA1521	K6PF	pfk; 6-phosphofructokinase [EC:2.7.1.11];	6-phosphofructokinase	0.5	0.36	0.23	11	11	5
sau:SA0245	ISPD2	ispD; putative 4-diphosphocytidyl-2C-methy	2-C-methyl-D-erythritol 4-phosphate cytidylyltransferase 2	0.49	0.14		8	2
sau:SA0918	PUR7	purC; phosphoribosylaminoimidazole-succino	Phosphoribosylaminoimidazole-succinocarboxamide synthase	0.49			8
sau:SA0941	Y941	hypothetical protein	UPF0356 protein SA0941	0.46			3
sau:SA1653	TRAP	TRAP; signal transduction protein TraP	Signal transduction protein TRAP	0.43			6
sau:SA0898	MENB	menB; naphthoate synthase [EC:4.1.3.36]; K	Naphthoate synthase	0.42	0.26	0.12	7	8	3
sau:SA0942	DEF	pdf1; putative polypeptide deformylase [EC	Peptide deformylase	0.41	0.19		7	3
sau:SAS074	Y197A	hypothetical protein	UPF0457 protein SA1975.1	0.4			2
sau:SA2399	ALF1	fructose-bisphosphate aldolase homolog [EC	Fructose-bisphosphate aldolase class 1	0.38			13
sau:SA0707	Y704	hypothetical protein	Uncharacterized protein SAB0704	0.37			5
sau:SA0545	PTA	pta; phosphotransacetylase [EC:2.3.1.8]; K	Phosphate acetyltransferase	0.36		0.11	9		6
sau:SA1914	UPP	upp; uracil phosphoribosyl transferase [EC	Uracil phosphoribosyltransferase	0.36	0.17	0.17	3	8	4
sau:SA0128	SODM2	sodM; superoxide dismutase [EC:1.15.1.1];	Superoxide dismutase [Mn/Fe] 2	0.36			5
sau:SA1717	GATC	glutamyl-tRNAGln amidotransferase subunit	Aspartyl/glutamyl-tRNA(Asn/Gln) amidotransferase subunit C	0.36			2
sau:SA1410	GRPE	grpE; GrpE protein; K03687 molecular chape	Protein grpE	0.34	0.56		4	5
sau:SA0855	SYW	trpS; tryptophanyl-tRNA synthetase [EC:6.1	Tryptophanyl-tRNA synthetase	0.34			6
sau:SA0437	Y428	conserved hypothetical protein; K09747 hyp	UPF0133 protein SAB0428	0.34			3
sau:SA2427	OTCC	arcB; ornithine transcarbamoylase [EC:2.1.	Ornithine carbamoyltransferase catabolic	0.33			6
sau:SA1342	6PGD	gnd; phosphogluconate dehydrogenase [EC:1.	6-phosphogluconate dehydrogenase decarboxylating	0.32		0.41	7		11
sau:SA2127	RPIA	rpi; ribose 5-phosphate isomerase A [EC:5.	Ribose-5-phosphate isomerase A	0.32			5
sau:SA1074	FABG	fabG; 3-oxoacyl-(acyl-carrier protein) red	3-oxoacyl-[acyl-carrier-protein] reductase	0.31			9
sau:SA0160	ISDI	hypothetical protein; K07145	Heme-degrading monooxygenase isdI	0.31			2
sau:SA0473	FOLB	folB; 7,8-dihydroneopterin aldolase [EC:4.	Dihydroneopterin aldolase	0.29			3
sau:SA1061	RLMN	hypothetical protein; K06941	Ribosomal RNA large subunit methyltransferase N	0.29	0.29		5	5
sau:SA0033	KANU	aadD; kanamycin nucleotidyltransferase	Kanamycin nucleotidyltransferase	0.28		0.13	3		5
sau:SA0472	DHPS	folP; dihydropteroate synthase chain A syn	Dihydropteroate synthase	0.27	0.13	0.13	4	6	2
sau:SA0537	THID	thiD; phosphomethylpyrimidine kinase [EC:2	Phosphomethylpyrimidine kinase	0.27	0.81		5	6
sau:SA0915	FOLD	folD; methylenetetrahydrofolate dehydrogen	Bifunctional protein folD	0.26			4
sau:SA1571	DAAA	D-alanine aminotransferase [EC:2.6.1.21];	D-alanine aminotransferase	0.25	0.4		5	6
sau:SA0524	GCH4	hypothetical protein; K09007 hypothetical	GTP cyclohydrolase folE2	0.24	0.38		7	6
sau:SA1905	ATPB	atpD; ATP synthase beta chain [EC:3.6.3.14	ATP synthase subunit beta	0.23	1.16		6	35
sau:SA1301	NDK	ndk; nucleoside diphosphate kinase [EC:2.7	Nucleoside diphosphate kinase	0.23		0.23	4		2
sau:SA1735	PPAC	manganese-dependent inorganic pyrophosphat	Probable manganese-dependent inorganic pyrophosphatase	0.23	0.11		4	4
sau:SA1223	CVFB	hypothetical protein; K00243 hypothetical	Conserved virulence factor B	0.23			4
sau:SA1557	CCPA	ccpA; catabolite control protein A; K02529	Probable catabolite control protein A	0.22		0.22	6		2
sau:SA1936	LUXS	luxS; autoinducer-2 production protein Lux	S-ribosylhomocysteine lyase	0.22	0.22		2	5
sau:SA0511	Y508	hypothetical protein	Uncharacterized epimerase/dehydratase MW0508	0.22	0.1		8	9
sau:SA0727	G3P1	gap; glyceraldehyde-3-phosphate dehydrogen	Glyceraldehyde-3-phosphate dehydrogenase 1	0.22	0.34	0.99	6	7	23
sau:SA0973	COAD	phosphopantetheine adenyltransferase homol	Phosphopantetheine adenylyltransferase	0.21			4
sau:SA2070	MOAB	moaB; molybdopterin precursor biosynthesis	Molybdenum cofactor biosynthesis protein B	0.21			3
sau:SA1532	Y1532	hypothetical protein	Putative universal stress protein SA1532	0.21			3
sau:SA1461	APT	apt; adenine phosphoribosyl transferase [E	Adenine phosphoribosyltransferase	0.2			2
sau:SA1709	FTN	hypothetical protein	Ferritin	0.2	0.2	0.2	3	2	4
sau:SA1096	HSLV	clpQ; heat shock protein HslV [EC:3.4.25.-	ATP-dependent protease hslV	0.2			3
sau:SA1029	FTSZ	ftsZ; cell division protein; K03531 cell d	Cell division protein ftsZ	0.19	1.2	0.42	5	15	8
sau:SA1533	ACKA	ackA; acetate kinase [EC:2.7.2.1]; K00925	Acetate kinase	0.18	0.92	0.08	5	14	17
sau:SA1257	MSRA2	peptide methionine sulfoxide reductase [EC	Peptide methionine sulfoxide reductase msrA 2	0.18			2
sau:SA1032	SEPF	hypothetical protein; K09772 hypothetical	Cell division protein sepF	0.18		0.18	3		2
sau:SA0528	HPS	putative hexulose-6-phosphate synthase [EC	3-hexulose-6-phosphate synthase	0.17			3
sau:SA1921	KITH	tdk; thymidine kinase [EC:2.7.1.21]; K0085	Thymidine kinase	0.17	0.17	0.17	6	2	4
sau:SA1497	ENGB	putative GTP-binding protein; K03978 GTP-b	Probable GTP-binding protein engB	0.17	0.17		2	2
sau:SA0823	G6PI	pgi; glucose-6-phosphate isomerase A [EC:5	Glucose-6-phosphate isomerase	0.16		0.07	4		8
sau:SA1439	URK	udk; uridine kinase [EC:2.7.1.48]; K00876	Uridine kinase	0.16	0.35		4	7
sau:SA0957	Y957	hypothetical protein	UPF0637 protein SA0957	0.16			3
sau:SA1309	KCY	cmk; cytidylate kinase [EC:2.7.4.14]; K009	Cytidylate kinase	0.15		0.33	6		3
sau:SA2311	Y2311	NAD(P)H-flavin oxidoreductase [EC:1.-.-.-]	Putative NAD(P)H nitroreductase SA2311	0.15	0.15		4	3
sau:SA0920	PURQ	purQ; phosphoribosylformylglycinamidine sy	Phosphoribosylformylglycinamidine synthase 1	0.15			3
sau:SA1529	Y1529	conserved hypothetical protein	UPF0173 metal-dependent hydrolase SA1529	0.15			2
sau:SA1394	SYG	glyS; glycyl-tRNA synthetase [EC:6.1.1.14]	Glycyl-tRNA synthetase	0.14	0.4		3	7
sau:SA0122	BUTA	butA; acetoinreductase [EC:1.1.1.5]; K0336	Acetoin(diacetyl) reductase	0.14			3
sau:SA1836	CH60	groEL; GroEL protein; K04077 chaperonin Gr	60 kDa chaperonin	0.13	0.28	0.13	8	8	7
sau:SA2392	PANB	panB; 3-methyl-2-oxobutanoate hydroxymethy	3-methyl-2-oxobutanoate hydroxymethyltransferase	0.13		0.13	5		2
sau:SA1334	P5CR	putative pyrroline-5-carboxylate reductase	Pyrroline-5-carboxylate reductase	0.13			4
sau:SA0774	Y208	hypothetical protein; K09013 Fe-S cluster	Probable ABC transporter ATP-binding protein SpyM3_0208/SPs0214	0.13			9
sau:SA1129	CNPD	hypothetical protein; K06950	2~3~-cyclic-nucleotide 2~-phosphodiesterase	0.13	0.13		2	7
sau:SA1932	COAW	hypothetical protein [EC:2.7.1.33]; K09680	Type II pantothenate kinase	0.13			3
sau:SA1906	ATPG	atpG; ATP synthase gamma chain [EC:3.6.3.1	ATP synthase gamma chain	0.12	0.12		6	4
sau:SA1409	DNAK	dnaK; DnaK protein; K04043 molecular chape	Chaperone protein dnaK	0.12	0.31	0.18	3	19	9
sau:SA2288	GTAB	gtaB; UTP-glucose-1-phosphate uridyltransf	UTP--glucose-1-phosphate uridylyltransferase	0.12	0.12		3	11
sau:SA1927	ALF2	fbaA; fructose-bisphosphate aldolase [EC:4	Fructose-bisphosphate aldolase	0.12	0.26	0.12	13	3	7
sau:SA1520	KPYK	pykA; pyruvate kinase [EC:2.7.1.40]; K0087	Pyruvate kinase	0.12	1.49	0.26	8	37	14
sau:SA1089	SUCD	sucD; succinyl-CoA synthetase alpha chain	Succinyl-CoA ligase [ADP-forming] subunit alpha	0.12			3
sau:SA2269	Y2269	hypothetical protein	Uncharacterized protein SA2269	0.12	0.26		3	6
sau:SA1522	ACCA	accA; acetyl-CoA carboxylase carboxyl tran	Acetyl-coenzyme A carboxylase carboxyl transferase subunit alpha	0.11	0.23	0.23	2	11	8
sau:SA1396	ERA	bex; GTP-binding protein era homolog; K035	GTP-binding protein era homolog	0.11	0.11		7	2
sau:SA0842	FABH	FabH; 3-oxoacyl-[acyl-carrier-protein] syn	3-oxoacyl-[acyl-carrier-protein] synthase 3	0.11	0.23		7	6
sau:SA1059	FMT	methionyl-tRNA formyltransferase [EC:2.1.2	Methionyl-tRNA formyltransferase	0.11	0.52		6	6
sau:SA1072	PLSX	plsX; fatty acid/phospholipid synthesis pr	Fatty acid/phospholipid synthesis protein plsX	0.11	0.11		10	7
sau:SA1043	PYRB	pyrB; aspartate transcarbamoylase chain A	Aspartate carbamoyltransferase	0.11	0.24		5	3
sau:SA1114	TRUB	truB; tRNA pseudouridine 5S synthase [EC:5	tRNA pseudouridine synthase B	0.11		0.11	7		4
sau:SA0724	Y724	hypothetical protein; K07071	Epimerase family protein SA0724	0.11			2
sau:SA1564	Y1603	hypothetical protein	UPF0354 protein SAB1603c	0.11			3
sau:SA2098	Y2178	glycerate dehydrogenase	Putative 2-hydroxyacid dehydrogenase SAB2178	0.11	0.68		3	9
sau:SA0085	DUS	hypothetical protein	Probable tRNA-dihydrouridine synthase	0.1			4
sau:SA1172	GUAC	putative GMP reductase [EC:1.7.1.7]; K0036	GMP reductase	0.1	0.1		4	2
sau:SA1492	HEM2	hemB; delta-aminolevulinic acid dehydratas	Delta-aminolevulinic acid dehydratase	0.1			8
sau:SA1144	MIAA	miaA; tRNA delta(2)-isopentenylpyrophospha	tRNA delta(2)-isopentenylpyrophosphate transferase	0.1			3
sau:SA0562	ADH	adh1; alcohol dehydrogenase I [EC:1.1.1.1]	Alcohol dehydrogenase	0.1			4
sau:SA2481	Y2481	conserved hypotehtical protein; K07146	UPF0176 protein SA2481	0.1			3
sau:SA1408	DNAJ	dnaJ; DnaJ protein; K03686 molecular chape	Chaperone protein dnaJ	0.09	0.53		3	11
sau:SA1608	METK	metK; S-adenosylmethionine synthetase [EC:	S-adenosylmethionine synthetase	0.09	0.51	0.09	4	13	2
sau:SA0728	PGK	pgk; phosphoglycerate kinase [EC:2.7.2.3];	Phosphoglycerate kinase	0.09		0.09	3		8
sau:SA0943-1	ODPA	pdhA; pyruvate dehydrogenase E1 componen	Pyruvate dehydrogenase E1 component subunit alpha	0.09	0.3	0.3	6	8	17
sau:SA1938	PDP	pdp; pyrimidine nucleoside phosphorylase [	Pyrimidine-nucleoside phosphorylase	0.08	0.26		5	17
sau:SA0731	ENO	eno; enolase [EC:4.2.1.11]; K01689 enolase	Enolase	0.08	0.16	0.08	5	5	3
sau:SA0946	DLDH	pdhD; dihydrolipoamide dehydrogenase compo	Dihydrolipoyl dehydrogenase	0.08	0.16		9	8
sau:SA0802	Y802	putative NADH dehydrogenase [EC:1.6.99.3];	NADH dehydrogenase-like protein SA0802	0.08	0.5		3	18
sau:SA1094	TRMFO	gid; glucose-inhibited division protein gi	Methylenetetrahydrofolate--tRNA-(uracil-5-)-methyltransferase trmFO	0.08	0.35		3	9
sau:SA1150	GLNA	glnA; glutamine-ammonia ligase [EC:6.3.1.2	Glutamine synthetase	0.07	0.07	0.42	4	8	9
sau:SA0375	IMDH	guaB; inositol-monophosphate dehydrogenase	Inosine-5~-monophosphate dehydrogenase	0.07	0.41	0.23	8	13	15
sau:SA0475	SYK	lysS; lysyl-tRNA synthetase [EC:6.1.1.6];	Lysyl-tRNA synthetase	0.07	0.46	0.07	5	13	6
sau:SA0533	VRAA	vraA; hypothetical protein	Putative long chain fatty acid-CoA ligase vraA	0.07			4
sau:SA1715	GATB	glutamyl-tRNAGln amidotransferase subunit	Aspartyl/glutamyl-tRNA(Asn/Gln) amidotransferase subunit B	0.07	0.71	0.22	9	20	11
sau:SA1959	GLMS	glmS; glucosamine-fructose-6-phosphate ami	Glucosamine--fructose-6-phosphate aminotransferase [isomerizing]	0.06	0.12	0.06	3	7	6
sau:SA1553	FTHS	fhs; formyltetrahydrofolate synthetase [EC	Formate--tetrahydrofolate ligase	0.06			2
sau:SA0448	SYM	metS; methionyl-tRNA synthetase [EC:6.1.1.	Methionyl-tRNA synthetase	0.05			5
sau:SA0835	CLPB	clpB; ClpB chaperone homologue; K03695 ATP	Chaperone protein clpB	0.04	0.08		13	10
sau:SA1488	SYV	valS; valine-tRNA ligase [EC:6.1.1.9]; K01	Valyl-tRNA synthetase	0.04		0.07	5		8
sau:SA1046	CARB	pyrAB; carbamoyl-phosphate synthase large	Carbamoyl-phosphate synthase large chain	0.03	0.45		9	25
sau:SA1022	MRAW	S-adenosyl-methyltransferase [EC:2.1.1.-];	S-adenosyl-L-methionine-dependent methyltransferase mraW	0	0.22	0.1	4	5	2
sau:SA0944	ODPB	phdB; pyruvate dehydrogenase E1 component	Pyruvate dehydrogenase E1 component subunit beta	2.39	0.36	0.11	27	12	7
sau:SA1560	Y1560	hypothetical protein	UPF0478 protein SA1560	1.17	1.63	0.21	12	11	4
sau:SA1909	ATPF	atpF; ATP synthase B chain [EC:3.6.3.14];	ATP synthase subunit b	1.05	0.43		6	6
sau:SA2356	ISAA	isaA; immunodominant antigen A	Probable transglycosylase isaA	0.55	0.34		3	3
sau:SA2093	SSAA2	ssaA; hypothetical protein	Staphylococcal secretory antigen ssaA2	0.44	0.83		5	9
sau:SA1178	Y1415	hypothetical protein; K09976 hypothetical	UPF0154 protein SSP1415	0.43	1.06	0.43	7	10	3
sau:SA1659	PRSA	prsA; peptidyl-prolyl cis/trans isomerase	Foldase protein prsA	0.35	0.83	0.22	9	14	9
sau:SA0913	QOX2	qoxA; putative quinol oxidase polypeptide	Probable quinol oxidase subunit 2	0.29	0.54		7	10
sau:SA0765	S3AD	ant(9); streptomycin 3''-adenylyltransfera	Streptomycin 3~~-adenylyltransferase	0.28	0.63		5	5
sau:SA1251	MURG	murG; UDP-N-acetylglucosamine--N-acetylmur	UDP-N-acetylglucosamine--N-acetylmuramyl-(pentapeptide) pyrophosphoryl-undecaprenol N-acetylglucosamine transferase	0.2	0.2	0.09	6	4	2
sau:SA0582	MNHE2	putative multicomponent Na+:H+ antiporter	Putative antiporter subunit mnhE2	0.2			3
sau:SA0826	LEP	spsB; type-1 signal peptidase 1B [EC:3.4.2	Signal peptidase IB	0.18	0.39		7	5
sau:SA0107	SPA	spa; immunoglobulin G binding protein A pr	Immunoglobulin G-binding protein A	0.16	0.14		3	4
sau:SA0402	Y396	lpl6; hypothetical protein	Uncharacterized lipoprotein SAB0396	0.12			4
sau:SA2273	Y2273	hypothetical protein	Uncharacterized lipoprotein SA2273	0.12	0.41		3	4
sau:SA1893	OXAA	lipoprotein precursor; K03217 preprotein t	Membrane protein oxaA	0.11	0.11		2	2
sau:SA2180	NREB	hypothetical protein, similar to two compo	Oxygen sensor histidine kinase nreB	0.1			3
sau:SA1195	MSRR	msrR; peptide methionine sulfoxide reducta	Regulatory protein msrR	0.1	0.21		5	10
sau:SA0977	ISDA	isdA; cell surface protein	Iron-regulated surface determinant protein A	0.1			3
sau:SA0660	SAES	saeS; histidine protein kinase	Histidine protein kinase saeS	0.09			3
sau:SA2206	SBI	sbi; IgG-binding protein SBI	Immunoglobulin-binding protein sbi	0.07			3
sau:SA2423	CLFB	clfB; clumping factor B	Clumping factor B	0.04	0.04	0.04	4	4	5
sau:SA1751	MAP1	truncated map-w protein	Protein map	0			2
