# Supplementary material for: Proteomic Analyses of Nucleoid-Associated Proteins in Escherichia coli, Pseudomonas aeruginosa, Bacillus subtilis, and Staphylococcus aureus
Source: PLoS One. 2011 Apr 26;6(4):e19172. doi: 10.1371/journal.pone.0019172 (PMC3082553; doi:10.1371/journal.pone.0019172)
Supplement: Table S8 — Proteins identified in the nucleoid fraction of the stationary phase of S. aureus . (XLS) [file pone.0019172.s012.xls]

## Sheet: Sheet1
Table S8. Protein Identified in the Nucleoid Fraction of Stationary Phase of S. aureus
				emPAI			pep_num
gene ID	gene Name	Annotation 1	Annotation2	nucleoid	envelope	top fraction	nucleoid	envelope	top fraction
sau:SA1305	DBH	hu; DNA-binding protein II; K03530 DNA-bin	DNA-binding protein HU	1.85			8
sau:SA2062	SARV	hypothetical protein	HTH-type transcriptional regulator sarV	1.1			5
sau:SA0108	SARS	sarH1; hypothetical protein	HTH-type transcriptional regulator sarS	1.04			12
sau:SA2089	SARR	sarR; hypothetical protein	HTH-type transcriptional regulator sarR	0.65			2
sau:SA0573	SARA	sarA; staphylococcal accessory regulator A	Transcriptional regulator sarA	0.26			8
sau:SA2174	SARZ	hypothetical protein	HTH-type transcriptional regulator sarZ	0.22			4
sau:SA1098	CODY	codY; transcription pleiotropic repressor	GTP-sensing transcriptional pleiotropic repressor codY	1.1	0.28	0.13	19	4	16
sau:SA2341	ROCA	rocA; 1-pyrroline-5-carboxylate dehydrogen	1-pyrroline-5-carboxylate dehydrogenase	0.88		0.46	22		18
sau:SA1041	PYRR	pyrR; pyrimidine operon repressor chainA /	Bifunctional protein pyrR	0.7			4
sau:SA1323	SRRA	srrA; staphylococcal respiratory response	Transcriptional regulatory protein srrA	0.66		0.13	8		6
sau:SA0017	WALR	vicR; response regulator; K07668 two-compo	Transcriptional regulatory protein walR	0.48	0.14		9	2
sau:SA2179	NREC	hypothetical protein, similar to response	Oxygen regulatory protein nreC	0.34			3
sau:SA1351	ARGR	ahrC; arginine repressor; K03402 transcrip	Arginine repressor	0.23			3
sau:SA0641	MGRA	hypothetical protein	HTH-type transcriptional regulator mgrA	0.23			4
sau:SA2147	TCAR	tcaR; TcaR transcription regulator	HTH-type transcriptional regulator tcaR	0.22			4
sau:SA1700	VRAR	vraR; vancomycin resistance associated two	Response regulator protein vraR	0.16		0.16	5		5
sau:SA0614	GRAR	hypothetical protein, similar to two-compo	Response regulator protein graR	0.15			3
sau:SA0661	SAER	saeR; response regulator	Response regulator saeR	0.14			4
sau:SA0506	EFTU	tufA; elongation factor EF-Tu [EC:3.6.5.3]	Elongation factor Tu	8.45	2.78	1.3	53	35	34
sau:SA0505	EFG	fus; elongation factor EF-G [EC:3.6.5.3];	Elongation factor G	1.57	0.39	0.27	39	24	45
sau:SA0494	NUSG	nusG; transcription antitermination protei	Transcription antitermination protein nusG	0.98			9
sau:SA1100	EFTS	tsf; elongation factor EF-Ts; K02357 elong	Elongation factor Ts	0.73	0.73	0.73	10	7	38
sau:SA1504	IF3	infC; translation initiation factor IF-3;	Translation initiation factor IF-3	0.68	0.18	0.19	6	2	5
sau:SA0501	RPOC	rpoC; RNA polymerase beta-prime chain [EC:	DNA-directed RNA polymerase subunit beta~	0.58	0.45	0.08	46	29	21
sau:SA2023	RPOA	rpoA; DNA-directed RNA polymerase alpha ch	DNA-directed RNA polymerase subunit alpha	0.5	0.5	0.11	10	8	6
sau:SA1076	RNC	rnc; RNase III [EC:3.1.26.3]; K03685 ribon	Ribonuclease 3	0.46			4
sau:SA0500	RPOB	rpoB; RNA polymerase beta chain [EC:2.7.7.	DNA-directed RNA polymerase subunit beta	0.39	0.28	0.12	37	28	15
sau:SA2499	RSMG	gidB; glucose inhibited division protein B	Ribosomal RNA small subunit methyltransferase G	0.3	0.14		3	2
sau:SA1792	SSB	single-strand DNA-binding protein; K03111	Single-stranded DNA-binding protein	0.22			2
sau:SA1112	IF2	infB; translation initiation factor IF-2;	Translation initiation factor IF-2	0.2	0.1	0.26	16	7	12
sau:SA0002	DPO3B	dnaN; DNA polymerase III beta subunit [EC:	DNA polymerase III subunit beta	0.19	0.09	0.19	7	3	5
sau:SA1359	EFP	elongation factor EF-P; K02356 elongation	Elongation factor P	0.19			4
sau:SA0940	RNJ1	hypothetical protein; K07021	Ribonuclease J 1	0.19			6
sau:SA1930	RPOE	rpoE; DNA-directed RNA polymerase subunit	Probable DNA-directed RNA polymerase subunit delta	0.18			2
sau:SA1468	RUVA	ruvA; holliday junction DNA helicase; K035	Holliday junction ATP-dependent DNA helicase ruvA	0.17			2
sau:SA1117	PNP	pnpA; polyribonucleotide nucleotidyltransf	Polyribonucleotide nucleotidyltransferase	0.15	0.39	0.39	16	14	19
sau:SA1885	Y1885	hypothetical protein	Probable DEAD-box ATP-dependent RNA helicase SA1885	0.14	0.07	0.07	11	6	10
sau:SA1720	DNLJ	lig; DNA ligase [EC:6.5.1.2]; K01972 DNA l	DNA ligase	0.1	0.05		7	10
sau:SA0461	MFD	mfd; transcription-repair coupling factor;	Transcription-repair-coupling factor	0.06			12
sau:SA1118	RNJ2	hypothetical protein; K07021	Ribonuclease J 2	0.06	0.19	0.19	8	5	10
sau:SA0005	GYRB	gyrB; DNA gyrase subunit B [EC:5.99.1.3];	DNA gyrase subunit B	0.05	0.05	0.1	7	5	6
sau:SA1093	TOP1	DNA topoisomerase I topA homolog [EC:5.99.	DNA topoisomerase 1	0.05			14
sau:SA1188	PARE	parE; topoisomerase IV subunit B [EC:5.99.	DNA topoisomerase 4 subunit B	0.05			12
sau:SA1189	PARC	parC; topoisomerase IV subunit A [EC:5.99.	DNA topoisomerase 4 subunit A	0.04	0.04		12	6
sau:SA0189	HSDR	hsdR; type I restriction enzyme R protein	Type-1 restriction enzyme R protein	0.03	0.03		8	6
sau:SA2026	IF1	infA; translation initiation factor IF-1;	Translation initiation factor IF-1	0			2
sau:SA1099	RS2	rpsB; 30S ribosomal protein S2; K02967 sma	30S ribosomal protein S2	3.34	0.63	0.44	23	8	22
sau:SA2042	RL22	rplV; 50S ribosomal protein L22; K02890 la	50S ribosomal protein L22	2.8	0.71	0.31	14	3	6
sau:SA2025	RS13	rpsM; 30S ribosomal protein S13; K02952 sm	30S ribosomal protein S13	2.51	0.29	0.29	11	4	17
sau:SA2035	RL5	rplE; 50S ribosomal protein L5; K02931 lar	50S ribosomal protein L5	2.38	0.42	1.01	17	5	16
sau:SA0496	RL1	rplA; 50S ribosomal protein L1; K02863 lar	50S ribosomal protein L1	2.14	0.33	0.54	20	6	12
sau:SA1414	RS20	rpsT; 30S ribosomal protein S20; K02968 sm	30S ribosomal protein S20	2.06		1.11	6		6
sau:SA2033	RL6	rplF; 50S ribosomal protein L6; K02933 lar	50S ribosomal protein L6	1.91	0.19	1.43	17	3	12
sau:SA0459	RL25	rplY; 50S ribosomal protein L25; K02897 la	50S ribosomal protein L25	1.84	1.43	0.56	13	9	11
sau:SA2030	RL30	rpmD; 50S ribosomal protein L30; K02907 la	50S ribosomal protein L30	1.7		0.64	4		6
sau:SA2045	RL23	rplW; 50S ribosomal protein L23; K02892 la	50S ribosomal protein L23	1.63	0.38		15	3
sau:SA2043	RS19	rpsS; 30S ribosomal protein S19; K02965 sm	30S ribosomal protein S19	1.6			7
sau:SA1067	RL28	rpmB; 50S ribosomal protein L28; K02902 la	50S ribosomal protein L28	1.55			3
sau:SAS052	RS4	rpsD; 30S ribosomal protein S4; K02986 sma	30S ribosomal protein S4	1.52	0.36	0.36	13	4	9
sau:SA0503	RS12	rpsL; 30S ribosomal protein S12; K02950 sm	30S ribosomal protein S12	1.48	0.25	0.25	10	2	5
sau:SA2029	RL15	rplO; 50S ribosomal protein L15; K02876 la	50S ribosomal protein L15	1.45		0.25	8		9
sau:SA2037	RL14	rplN; 50S ribosomal protein L14; K02874 la	50S ribosomal protein L14	1.19	0.69		13	7
sau:SA2022	RL17	rplQ; 50S ribosomal protein L17; K02879 la	50S ribosomal protein L17	1.12		0.29	6		6
sau:SA2047	RL3	rplC; 50S ribosomal protein L3; K02906 lar	50S ribosomal protein L3	1.11	0.16	0.37	14	3	9
sau:SA2041	RS3	rpsC; 30S ribosomal protein S3; K02982 sma	30S ribosomal protein S3	1.08	0.55	0.55	16	13	17
sau:SA2044	RL2	rplB; 50S ribosomal protein L2; K02886 lar	50S ribosomal protein L2	1.03	0.13	0.27	15	2	10
sau:SAS078	RL36	rpmJ; 50S ribosomal protein L36; K02919 la	50S ribosomal protein L36	1.01			3
sau:SA2034	RS8	rpsH; 30S ribosomal protein S8; K02994 sma	30S ribosomal protein S8	1.01	0.26	0.59	8	5	8
sau:SA2038	RS17	rpsQ; 30S ribosomal protein S17; K02961 sm	30S ribosomal protein S17	0.94			4
sau:SA2017	RL13	rplM; 50S ribosomal protein L13; K02871 la	50S ribosomal protein L13	0.9	0.24	0.24	7	4	5
sau:SA2048	RS10	rpsJ; 30S ribosomal protein S10; K02946 sm	30S ribosomal protein S10	0.81	0.34	0.81	14	5	5
sau:SA0498	RL7	rplL; 50S ribosomal protein L7/L12; K02935	50S ribosomal protein L7/L12	0.72		0.72	7		5
sau:SA2032	RL18	rplR; 50S ribosomal protein L18; K02881 la	50S ribosomal protein L18	0.69		1.2	7		10
sau:SA1084	RL19	rplS; 50S ribosomal protein L19; K02884 la	50S ribosomal protein L19	0.68	0.3	0.3	7	4	12
sau:SA2024	RS11	rpsK; 30S ribosomal protein S11; K02948 sm	30S ribosomal protein S11	0.65	1.11	0.28	8	3	9
sau:SAS033	RL32	rpmF; 50S ribosomal protein L32; K02911 la	50S ribosomal protein L32	0.63		0.63	2		4
sau:SA0495	RL11	rplK; 50S ribosomal protein L11; K02867 la	50S ribosomal protein L11	0.59	0.59	0.59	6	4	17
sau:SA2040	RL16	rplP; 50S ribosomal protein L16; K02878 la	50S ribosomal protein L16	0.54			9
sau:SA2039	RL29	rpmC; 50S ribosomal protein L29; K02904 la	50S ribosomal protein L29	0.51		0.51	9		3
sau:SA1308	RS1	30S ribosomal protein S1; K02945 small sub	30S ribosomal protein S1	0.51	0.28	0.39	12	15	15
sau:SA0497	RL10	rplJ; 50S ribosomal protein L10; K02864 la	50S ribosomal protein L10	0.49	0.22	0.22	11	2	5
sau:SA2031	RS5	rpsE; 30S ribosomal protein S5; K02988 sma	30S ribosomal protein S5	0.48	1.2	0.48	7	7	16
sau:SA0504	RS7	rpsG; 30S ribosomal protein S7; K02992 sma	30S ribosomal protein S7	0.48	0.22	0.22	15	4	8
sau:SA0354	RS18	rpsR; 30S ribosomal protein S18; K02963 sm	30S ribosomal protein S18	0.43			6
sau:SA1471	RL27	rpmA; 50S ribosomal protein L27; K02899 la	50S ribosomal protein L27	0.39			4
sau:SA1081	RS16	rpsP; 30S ribosomal protein S16; K02959 sm	30S ribosomal protein S16	0.39			6
sau:SA1473	RL21	rplU; 50S ribosomal protein L21; K02888 la	50S ribosomal protein L21	0.35	1.47	0.83	8	6	10
sau:SA0352	RS6	rpsF; 30S ribosomal protein S6; K02990 sma	30S ribosomal protein S6	0.34			4
sau:SA1502	RL20	rplT; 50S ribosomal protein L20; K02887 la	50S ribosomal protein L20	0.29		0.29	4		5
sau:SA2016	RS9	rpsI; 30S ribosomal protein S9; K02996 sma	30S ribosomal protein S9	0.27	0.27		6	3
sau:SA2046	RL4	rplD; 50S ribosomal protein L4; K02926 lar	50S ribosomal protein L4	0.17	0.17	0.17	8	4	3
sau:SA1113	RBFA	rbfA; ribosome-binding factor A(P15B prote	Ribosome-binding factor A	0.29			4
sau:SA1102	RRF	frr; ribosome recycling factor; K02838 rib	Ribosome-recycling factor	0.19		0.19	7		5
sau:SA1064	RSGA	putative GTPase [EC:3.6.1.-]; K06949 GTPas	Putative ribosome biogenesis GTPase rsgA	0.11			4
sau:SA1920	RF1	prfA; peptide chain release factor RF-1; K	Peptide chain release factor 1	0.09	0.09	0.09	6	3	6
sau:SA1532	Y1532	hypothetical protein	Putative universal stress protein SA1532	8.67	0.21	1.13	30	4	11
sau:SA1984	ASP23	asp23; alkaline shock protein 23	Alkaline shock protein 23	5.22	0.73	1.99	40	16	52
sau:SA0992	THIO	trxA; thioredoxin; K03671 thioredoxin 1	Thioredoxin	4.91			11
sau:SA0366	AHPC	ahpC; alkyl hydroperoxide reductase subuni	Alkyl hydroperoxide reductase subunit C	3.5		0.4	29		13
sau:SA2312	LDHD	ddh; D-specific D-2-hydroxyacid dehydrogen	D-lactate dehydrogenase	3.31	1.92	1.18	30	25	44
sau:SA0873	Y873	hypothetical protein	UPF0477 protein SA0873	2.57			8
sau:SA1939	DEOC2	deoxyribose-phosphate aldolase [EC:4.1.2.4	Deoxyribose-phosphate aldolase 2	2.35		0.16	14		6
sau:SA0727	G3P1	gap; glyceraldehyde-3-phosphate dehydrogen	Glyceraldehyde-3-phosphate dehydrogenase 1	1.95	0.63	0.48	25	6	28
sau:SA2204	GPMA	phosphoglycerate mutase, pgm homolog [EC:5	23-bisphosphoglycerate-dependent phosphoglycerate mutase	1.89		0.14	17		4
sau:SA1663	Y1663	hypothetical protein	UPF0342 protein SA1663	1.82			8
sau:SA0471	CYSK	cysK; cysteine synthase [EC:2.5.1.47]; K01	Cysteine synthase	1.65	0.38	1.13	13	4	20
sau:SA0772	Y772	hypothetical protein	UPF0337 protein SA0772	1.55		3.08	3		16
sau:SA2395	LDH2	L-lactate dehydrogenase [EC:1.1.1.27]; K00	L-lactate dehydrogenase 2	1.54	1.06	0.86	13	14	18
sau:SA0122	BUTA	butA; acetoinreductase [EC:1.1.1.5]; K0336	Acetoin(diacetyl) reductase	1.49	0.48	0.14	13	6	4
sau:SA0729	TPIS	tpi; triosephosphate isomerase [EC:5.3.1.1	Triosephosphate isomerase	1.48		0.48	16		10
sau:SA0456	SP5G	spoVG; hypothetical protein; K06412 stage	Putative septation protein spoVG	1.47			7
sau:SA1709	FTN	hypothetical protein	Ferritin	1.45		0.43	10		2
sau:SA0468	HPRT	hypoxanthine-guanine phosphoribosyltransfe	Hypoxanthine-guanine phosphoribosyltransferase	1.39		0.19	7		2
sau:SA0819	DHE2	gudB; NAD-specific glutamate dehydrogenase	NAD-specific glutamate dehydrogenase	1.36	0.08	0.17	17	4	12
sau:SA1938	PDP	pdp; pyrimidine nucleoside phosphorylase [	Pyrimidine-nucleoside phosphorylase	1.35	0.86	0.72	19	14	33
sau:SA1959	GLMS	glmS; glucosamine-fructose-6-phosphate ami	Glucosamine--fructose-6-phosphate aminotransferase [isomerizing]	1.28	0.25	0.39	25	14	28
sau:SA0160	ISDI	hypothetical protein; K07145	Heme-degrading monooxygenase isdI	1.24			3
sau:SA0946	DLDH	pdhD; dihydrolipoamide dehydrogenase compo	Dihydrolipoyl dehydrogenase	1.22	0.34	1.39	24	13	28
sau:SA1520	KPYK	pykA; pyruvate kinase [EC:2.7.1.40]; K0087	Pyruvate kinase	1.22	0.77	0.67	32	26	31
sau:SA1279	GPSB	hypothetical protein	Cell cycle protein gpsB	1.2	0.3		8	2
sau:SA0943-1	ODPA	pdhA; pyruvate dehydrogenase E1 componen	Pyruvate dehydrogenase E1 component subunit alpha	1.18	0.3	0.19	24	10	21
sau:SA0945	ODP2	pdhC; dihydrolipoamide S-acetyltransferase	Dihydrolipoyllysine-residue acetyltransferase component of pyruvate dehydrogenase complex	1.17	0.17	0.36	22	9	19
sau:SA0218	PFLB	pflB; formate acetyltransferase [EC:2.3.1.	Formate acetyltransferase	1.15	0.67	0.09	40	26	55
sau:SA1914	UPP	upp; uracil phosphoribosyl transferase [EC	Uracil phosphoribosyltransferase	1.15	0.17	0.17	12	6	5
sau:SA0731	ENO	eno; enolase [EC:4.2.1.11]; K01689 enolase	Enolase	1.14	0.16	0.84	22	5	42
sau:SA0760	GCSH	glycine cleavage system protein H homologu	Glycine cleavage system H protein	1.09			7
sau:SA2027	KAD	adk; adenylate kinase [EC:2.7.4.3]; K00939	Adenylate kinase	1.08		0.16	15		5
sau:SA0544	Y542	hypothetical protein; K09162 hypothetical	UPF0447 protein MW0542	1.07		0.13	11		4
sau:SA1904	ATPE	atpC; FoF1-ATP synthase epsilon subunit [E	ATP synthase epsilon chain	1.01			4
sau:SA1908	ATPD	atpH; ATP synthase delta chain [EC:3.6.3.1	ATP synthase subunit delta	0.99	0.99		8	6
sau:SA0032	BLE	bleO; bleomycin resistance protein	Bleomycin resistance protein	0.99			12
sau:SA0478	PDXT	glutamine amidotransferase [EC:2.6.-.-]; K	Glutamine amidotransferase subunit pdxT	0.97			5
sau:SA1101	PYRH	smbA; uridylate kinase [EC:2.7.4.22]; K099	Uridylate kinase	0.96	0.5	0.14	10	7	6
sau:SA0245	ISPD2	ispD; putative 4-diphosphocytidyl-2C-methy	2-C-methyl-D-erythritol 4-phosphate cytidylyltransferase 2	0.94			11
sau:SA0823	G6PI	pgi; glucose-6-phosphate isomerase A [EC:5	Glucose-6-phosphate isomerase	0.92		0.24	21		11
sau:SA2336	CLPL	clpL; ATP-dependent Clp proteinase chain c	ATP-dependent Clp protease ATP-binding subunit clpL	0.92	0.38	0.59	27	15	32
sau:SA1901	FABZ	(3R)-hydroxymyristoyl-[acyl carrier protei	(3R)-hydroxymyristoyl-[acyl-carrier-protein] dehydratase	0.9			4
sau:SA1150	GLNA	glnA; glutamine-ammonia ligase [EC:6.3.1.2	Glutamine synthetase	0.89		0.33	16		18
sau:SA1256	MSRB	peptide methionine sulfoxide reductase [EC	Peptide methionine sulfoxide reductase msrB	0.89			3
sau:SA0128	SODM2	sodM; superoxide dismutase [EC:1.15.1.1];	Superoxide dismutase [Mn/Fe] 2	0.85			8
sau:SA1019	Y1019	hypothetical protein	Uncharacterized N-acetyltransferase SA1019	0.85			3
sau:SA1088	SUCC	sucC; succinyl-CoA synthetase beta chain [	Succinyl-CoA ligase [ADP-forming] subunit beta	0.81	0.81	0.4	16	15	19
sau:SA0437	Y428	conserved hypothetical protein; K09747 hyp	UPF0133 protein SAB0428	0.81			12
sau:SA0898	MENB	menB; naphthoate synthase [EC:4.1.3.36]; K	Naphthoate synthase	0.79	0.42	0.26	20	6	6
sau:SA1905	ATPB	atpD; ATP synthase beta chain [EC:3.6.3.14	ATP synthase subunit beta	0.75	1.02	0.07	20	15	10
sau:SA2288	GTAB	gtaB; UTP-glucose-1-phosphate uridyltransf	UTP--glucose-1-phosphate uridylyltransferase	0.73	0.12		6	2
sau:SA1074	FABG	fabG; 3-oxoacyl-(acyl-carrier protein) red	3-oxoacyl-[acyl-carrier-protein] reductase	0.72			9
sau:SA2399	ALF1	fructose-bisphosphate aldolase homolog [EC	Fructose-bisphosphate aldolase class 1	0.72	0.24		13	6
sau:SA0829	Y829	hypothetical protein	Uncharacterized protein SA0829	0.71	0.71	0.38	14	9	12
sau:SA1907	ATPA	atpA; ATP synthase alpha chain [EC:3.6.3.1	ATP synthase subunit alpha	0.7	0.39	0.07	13	8	6
sau:SA1499	TIG	tig; trigger factor; K03545 trigger factor	Trigger factor	0.68	0.16	0.34	13	5	8
sau:SA0790	NAGD	hypothetical protein	Protein nagD homolog	0.66	0.14		5	3
sau:SA0728	PGK	pgk; phosphoglycerate kinase [EC:2.7.2.3];	Phosphoglycerate kinase	0.66	0.8	0.52	11	13	25
sau:SA1402	Y1402	hypothetical protein	UPF0365 protein SA1402	0.66	0.66		9	8
sau:SA0508	KBL	putative glycine C-acetyltransferase [EC:2	2-amino-3-ketobutyrate coenzyme A ligase	0.65	0.29	0.18	12	9	12
sau:SA0376	GUAA	guaA; GMP synthase [EC:6.3.5.2]; K01951 GM	GMP synthase [glutamine-hydrolyzing]	0.64		0.13	11		8
sau:SA1409	DNAK	dnaK; DnaK protein; K04043 molecular chape	Chaperone protein dnaK	0.63	0.55	0.18	21	19	29
sau:SA0375	IMDH	guaB; inositol-monophosphate dehydrogenase	Inosine-5~-monophosphate dehydrogenase	0.61	0.07	0.15	15	6	23
sau:SA0707	Y704	hypothetical protein	Uncharacterized protein SAB0704	0.61	0.89	0.37	15	4	15
sau:SA0528	HPS	putative hexulose-6-phosphate synthase [EC	3-hexulose-6-phosphate synthase	0.6		0.17	9		3
sau:SAP018	ARSC	arsC; arsenate reductase [EC:1.20.4.1]; K0	Protein arsC	0.59			5
sau:SA1927	ALF2	fbaA; fructose-bisphosphate aldolase [EC:4	Fructose-bisphosphate aldolase	0.58	0.26	0.26	17	4	17
sau:SA0372	UP355	hypothetical protein	UPF0355 protein SAV0387	0.58		0.26	6		3
sau:SA0957	Y957	hypothetical protein	UPF0637 protein SA0957	0.56	0.16		7	6
sau:SA1571	DAAA	D-alanine aminotransferase [EC:2.6.1.21];	D-alanine aminotransferase	0.56	0.12	0.25	12	3	6
sau:SA1029	FTSZ	ftsZ; cell division protein; K03531 cell d	Cell division protein ftsZ	0.55	0.42	1.02	11	5	28
sau:SA2266	Y2567	hypothetical protein	Uncharacterized oxidoreductase SAR2567	0.54			5
sau:SA1073	FABD	fabD; malonyl CoA-acyl carrier protein tra	Malonyl CoA-acyl carrier protein transacylase	0.53	0.11	0.11	9	3	6
sau:SA0719	TRXB	trxB; thioredoxine reductase [EC:1.8.1.9];	Thioredoxin reductase	0.53	0.11		8	4
sau:SA1301	NDK	ndk; nucleoside diphosphate kinase [EC:2.7	Nucleoside diphosphate kinase	0.52		0.52	8		6
sau:SA2311	Y2311	NAD(P)H-flavin oxidoreductase [EC:1.-.-.-]	Putative NAD(P)H nitroreductase SA2311	0.52	0.52		6	5
sau:SA0724	Y724	hypothetical protein; K07071	Epimerase family protein SA0724	0.52	0.23		7	2
sau:SA1529	Y1529	conserved hypothetical protein	UPF0173 metal-dependent hydrolase SA1529	0.52			5
sau:SA0818	OAT2	rocD; ornithine aminotransferase [EC:2.6.1	Ornithine aminotransferase 2	0.51	0.64	0.09	10	15	7
sau:SA0232	LDH1	lctE; L-lactate dehydrogenase [EC:1.1.1.27	L-lactate dehydrogenase 1	0.51	0	1.06	9	4	19
sau:SA0935	PT1	ptsI; phosphoenolpyruvate-protein phosphat	Phosphoenolpyruvate-protein phosphotransferase	0.49	0.12	0.19	17	6	18
sau:SA0511	Y508	hypothetical protein	Uncharacterized epimerase/dehydratase MW0508	0.49	0.35	0.22	10	5	6
sau:SA1255	PTGA	PTS system, glucose-specific enzyme II, A	Glucose-specific phosphotransferase enzyme IIA component	0.48		0.21	3		3
sau:SA0562	ADH	adh1; alcohol dehydrogenase I [EC:1.1.1.1]	Alcohol dehydrogenase	0.48	0.63	0.99	9	7	20
sau:SA1146	BSAA	bsaA; glutathione peroxidase [EC:1.11.1.9]	Glutathione peroxidase homolog bsaA	0.47			4
sau:SA1836	CH60	groEL; GroEL protein; K04077 chaperonin Gr	60 kDa chaperonin	0.46	0.28	0.29	13	11	17
sau:SA0475	SYK	lysS; lysyl-tRNA synthetase [EC:6.1.1.6];	Lysyl-tRNA synthetase	0.46	0.14	0.37	13	4	12
sau:SA2070	MOAB	moaB; molybdopterin precursor biosynthesis	Molybdenum cofactor biosynthesis protein B	0.46		0.46	5		4
sau:SA0774	Y208	hypothetical protein; K09013 Fe-S cluster	Probable ABC transporter ATP-binding protein SpyM3_0208/SPs0214	0.46			8
sau:SA0941	Y941	hypothetical protein	UPF0356 protein SA0941	0.46			3
sau:SA1170	CATA	katA; catalase [EC:1.11.1.6]; K03781 catal	Catalase	0.45	0.2	0.28	16	6	11
sau:SA1461	APT	apt; adenine phosphoribosyl transferase [E	Adenine phosphoribosyltransferase	0.44			4
sau:SA2392	PANB	panB; 3-methyl-2-oxobutanoate hydroxymethy	3-methyl-2-oxobutanoate hydroxymethyltransferase	0.44			7
sau:SA1206	FEMA	femA; factor essential for expression of m	Aminoacyltransferase femA	0.44			9
sau:SA1096	HSLV	clpQ; heat shock protein HslV [EC:3.4.25.-	ATP-dependent protease hslV	0.43	0.2		4	2
sau:SA0537	THID	thiD; phosphomethylpyrimidine kinase [EC:2	Phosphomethylpyrimidine kinase	0.43	0.43	0	7	6	3
sau:SA0934	PTHP	ptsH; phophocarrier protein HPR; K02784 ph	Phosphocarrier protein HPr	0.42			4
sau:SA0778	Y778	hypothetical protein; K09014 Fe-S cluster	UPF0051 protein SAB0778	0.41	0.07	0.15	11	6	14
sau:SA1506	SYT	thrS; threonyl-tRNA synthetase 1 [EC:6.1.1	Threonyl-tRNA synthetase	0.41	0.28	0.05	14	11	9
sau:SA0162	ALDA	aldA; aldehyde dehydrogenase [EC:1.2.1.3];	Putative aldehyde dehydrogenase aldA	0.4		0.22	14		14
sau:SA1906	ATPG	atpG; ATP synthase gamma chain [EC:3.6.3.1	ATP synthase gamma chain	0.4	0.12		8	2
sau:SA0470	HSLO	heat-shock protein HSP33 homologue; K04083	33 kDa chaperonin	0.4			15
sau:SA1106	SYP	proS; proline-tRNA ligase [EC:6.1.1.15]; K	Prolyl-tRNA synthetase	0.4	0.19		14	6
sau:SA1032	SEPF	hypothetical protein; K09772 hypothetical	Cell division protein sepF	0.4			4
sau:SAS074	Y197A	hypothetical protein	UPF0457 protein SA1975.1	0.4		0.4	2		3
sau:SA1533	ACKA	ackA; acetate kinase [EC:2.7.2.1]; K00925	Acetate kinase	0.39	1.08	0.5	9	18	13
sau:SA0704	YU230	hypothetical protein	UPF0230 protein	0.39			7
sau:SA1456	SYD	aspS; aspartyl-tRNA synthetase [EC:6.1.1.1	Aspartyl-tRNA synthetase	0.38	0.18	0.18	11	8	17
sau:SA0802	Y802	putative NADH dehydrogenase [EC:1.6.99.3];	NADH dehydrogenase-like protein SA0802	0.38	0.5	0.76	8	8	17
sau:SA1382	SODM1	sodA; superoxide dismutase SodA [EC:1.15.1	Superoxide dismutase [Mn/Fe] 1	0.37	0.37	0.17	6	3	2
sau:SA1921	KITH	tdk; thymidine kinase [EC:2.7.1.21]; K0085	Thymidine kinase	0.37			4
sau:SA1517	IDH	citC; isocitrate dehyrogenase [EC:1.1.1.42	Isocitrate dehydrogenase [NADP]	0.36	0.08	0.17	7	12	8
sau:SA1497	ENGB	putative GTP-binding protein; K03978 GTP-b	Probable GTP-binding protein engB	0.36	0.17		6	3
sau:SA1557	CCPA	ccpA; catabolite control protein A; K02529	Probable catabolite control protein A	0.35	0.1	0.1	8	5	4
sau:SA1177	TKT	tkt; transketolase [EC:2.2.1.1]; K00615 tr	Transketolase	0.35		0.28	13		28
sau:SA1510	G3P2	gapB; glyceraldehyde 3-phosphate dehydroge	Glyceraldehyde-3-phosphate dehydrogenase 2	0.34	0.47	0.1	7	6	11
sau:SA1965	GLMM	glmM(femD); phosphoglucosamine-mutase [EC:	Phosphoglucosamine mutase	0.34	0.24	0.34	12	8	8
sau:SA1410	GRPE	grpE; GrpE protein; K03687 molecular chape	Protein grpE	0.34			4
sau:SA1427	MTNN	pfs; 5'-methylthioadenosine nucleosidase /	5~-methylthioadenosine/S-adenosylhomocysteine nucleosidase	0.33			4
sau:SA1924	ALD1	hypothetical protein, simialr to aldehyde	Putative aldehyde dehydrogenase SAUSA300_2076	0.32	0.32	0.15	13	6	13
sau:SA1342	6PGD	gnd; phosphogluconate dehydrogenase [EC:1.	6-phosphogluconate dehydrogenase decarboxylating	0.32		0.74	17		21
sau:SA1047	PYRF	pyrF; orotidine-5-phosphate decarboxylase	Orotidine 5~-phosphate decarboxylase	0.32			4
sau:SA1871	RSBV	rsbV; anti-sigmaB factor antagonist; K0474	Anti-sigma-B factor antagonist	0.32			2
sau:SA0512	ILVE	ilvE; branched-chain amino acid aminotrans	Probable branched-chain-amino-acid aminotransferase	0.31		0.09	7		5
sau:SA1539	EZRA	putative septation ring formation regulato	Septation ring formation regulator ezrA	0.31	0.06		13	7
sau:SA1716	GATA	glutamyl-tRNAGln amidotransferase subunit	Glutamyl-tRNA(Gln) amidotransferase subunit A	0.31	0.31		8	9
sau:SA1715	GATB	glutamyl-tRNAGln amidotransferase subunit	Aspartyl/glutamyl-tRNA(Asn/Gln) amidotransferase subunit B	0.31	0.4	0.6	17	13	23
sau:SA0473	FOLB	folB; 7,8-dihydroneopterin aldolase [EC:4.	Dihydroneopterin aldolase	0.29			2
sau:SA1704	AMPM	map; methionyl aminopeptidase [EC:3.4.11.1	Methionine aminopeptidase	0.29			8
sau:SA1303	UBIE	gerCB; menaquinone biosynthesis methyltran	Menaquinone biosynthesis methyltransferase ubiE	0.29		0.14	7		4
sau:SA0342	THLA	acetyl-CoA C-acetyltransferase homologue [	Probable acetyl-CoA acyltransferase	0.29	0.09	0.09	7	5	6
sau:SA0863	Y863	hypothetical protein	UPF0738 protein SA0863	0.29			3
sau:SA0472	DHPS	folP; dihydropteroate synthase chain A syn	Dihydropteroate synthase	0.27			5
sau:SA0997	MURI	murI; glutamate racemase [EC:5.1.1.3]; K01	Glutamate racemase	0.27			4
sau:SA1609	PCKA	pckA; phosphoenolpyruvate carboxykinase [E	Phosphoenolpyruvate carboxykinase [ATP]	0.27		0.06	17		18
sau:SA1334	P5CR	putative pyrroline-5-carboxylate reductase	Pyrroline-5-carboxylate reductase	0.27	0.13		4	2
sau:SA1069	Y1069	hypothetical protein; K07030	Uncharacterized protein SA1069	0.27	0.13		14	3
sau:SA1142	GLPD	glpD; aerobic glycerol-3-phosphate dehydro	Aerobic glycerol-3-phosphate dehydrogenase	0.26	0.34	0.42	14	11	17
sau:SA1244	ODO2	odhB; dihydrolipoamide succinyltransferase	Dihydrolipoyllysine-residue succinyltransferase component of 2-oxoglutarate dehydrogenase complex	0.26	0.08	0.36	13	5	11
sau:SA1392	YSI3	conserved hypothetical protein; K09773 hyp	Putative phosphotransferase in Sigma70 operon	0.26			4
sau:SA2428	ARCA	arcA; arginine deiminase [EC:3.5.3.6]; K01	Arginine deiminase	0.26	0.16	0.36	13	6	14
sau:SA1184	ACON	citB; aconitate hydratase [EC:4.2.1.3]; K0	Aconitate hydratase	0.25	0.04	0.08	17	7	8
sau:SA1446	SYA	alaS; alanyl-tRNA synthetase [EC:6.1.1.7];	Alanyl-tRNA synthetase	0.25	0.08	0.25	18	10	22
sau:SA2102	FDHL	formate dehydrogenase homolog [EC:1.2.1.2]	Putative formate dehydrogenase SAV2309	0.25	0.14	0.1	23	11	9
sau:SA1962	PTMA	mtlA; PTS system, mannitol specific IIA co	Mannitol-specific phosphotransferase enzyme IIA component	0.25			4
sau:SA0509	HCHA	molecular chaperone HchA; K05523 molecular	Chaperone protein hchA	0.25	0.12		6	3
sau:SA0009	SYS	serS; seryl-tRNA synthetase [EC:6.1.1.11];	Seryl-tRNA synthetase	0.25	0.08	0.16	10	9	20
sau:SA1089	SUCD	sucD; succinyl-CoA synthetase alpha chain	Succinyl-CoA ligase [ADP-forming] subunit alpha	0.25	0.4		10	8
sau:SA1550	SYY	tyrS; tyrosyl-tRNA synthetase [EC:6.1.1.1]	Tyrosyl-tRNA synthetase	0.25	0.16	0.08	10	2	9
sau:SA0477	PDXS	pyridoxine biosynthesis protein [EC:4.-.-.	Pyridoxal biosynthesis lyase pdxS	0.25	0.74	0	16	11	15
sau:SA1997	LACA	lacA; galactose-6-phosphate isomerase LacA	Galactose-6-phosphate isomerase subunit lacA	0.25	0.25	0.25	3	2	6
sau:SA0755	OHRL	hypothetical protein	Organic hydroperoxide resistance protein-like	0.25			5
sau:SA1043	PYRB	pyrB; aspartate transcarbamoylase chain A	Aspartate carbamoyltransferase	0.24	0.24		2	4
sau:SA1028	FTSA	ftsA; cell division protein; K03590 cell d	Cell division protein ftsA	0.23	0.23		7	6
sau:SA1735	PPAC	manganese-dependent inorganic pyrophosphat	Probable manganese-dependent inorganic pyrophosphatase	0.23	0.52		5	11
sau:SA0365	AHPF	ahpF; alkyl hydroperoxide reductase subuni	Alkyl hydroperoxide reductase subunit F	0.22	0.3	0.07	9	8	9
sau:SA1492	HEM2	hemB; delta-aminolevulinic acid dehydratas	Delta-aminolevulinic acid dehydratase	0.22			4
sau:SA1936	LUXS	luxS; autoinducer-2 production protein Lux	S-ribosylhomocysteine lyase	0.22			3
sau:SA0458	KPRS	prs; ribose-phosphate pyrophosphokinase [E	Ribose-phosphate pyrophosphokinase	0.22	0.11	0.11	5	2	4
sau:SA1870	RSBW	rsbW; anti-sigmaB factor [EC:2.7.11.1]; K0	Serine-protein kinase rsbW	0.22	0.22		5	2
sau:SA0370	Y361	hypothetical protein	Uncharacterized protein MW0361	0.22	0.11		6	4
sau:SA1394	SYG	glyS; glycyl-tRNA synthetase [EC:6.1.1.14]	Glycyl-tRNA synthetase	0.22	0.22	0.22	16	8	11
sau:SA0483	CLPC	clpC; endopeptidase; K03696 ATP-dependent	ATP-dependent Clp protease ATP-binding subunit clpC	0.22	0.08	0.17	13	7	24
sau:SA1259	DYR	dfrA; dihydrofolate reductase [EC:1.5.1.3]	Dihydrofolate reductase	0.21			3
sau:SA0730	GPMI	pgm; phosphoglycerate mutase [EC:5.4.2.1];	23-bisphosphoglycerate-independent phosphoglycerate mutase	0.21	0.29	0.07	8	6	10
sau:SA0448	SYM	metS; methionyl-tRNA synthetase [EC:6.1.1.	Methionyl-tRNA synthetase	0.21	0.21	0.21	13	9	8
sau:SA0855	SYW	trpS; tryptophanyl-tRNA synthetase [EC:6.1	Tryptophanyl-tRNA synthetase	0.21			6
sau:SA0023	RLMH	orfX; hypothetical protein; K00783 hypothe	Ribosomal RNA large subunit methyltransferase H	0.21	0.21		3	3
sau:SA1530	Y1654	Xaa-Pro dipeptidase homolog [EC:3.4.13.9];	Uncharacterized peptidase SAUSA300_1654	0.2			5
sau:SA1553	FTHS	fhs; formyltetrahydrofolate synthetase [EC	Formate--tetrahydrofolate ligase	0.2	0.2	0.13	13	10	7
sau:SA0564	SYR	argS; arginyl-tRNA synthetase [EC:6.1.1.19	Arginyl-tRNA synthetase	0.19	0		11	3
sau:SA0942	DEF	pdf1; putative polypeptide deformylase [EC	Peptide deformylase	0.19		0.19	3		6
sau:SA1325	SCPB	segregation and condensation protein B; K0	Segregation and condensation protein B	0.19			2
sau:SA0723	CLPP	clpP; ATP-dependent Clp protease proteolyt	ATP-dependent Clp protease proteolytic subunit	0.18			4
sau:SA0134	DEOB	drm; phosphopentomutase [EC:5.4.2.7]; K018	Phosphopentomutase	0.18	0.18		9	2
sau:SA0373	XPT	xprT; xanthine phosphoribosyltransferase [	Xanthine phosphoribosyltransferase	0.18	0.18	0.4	5	6	5
sau:SA0518	AZO1	hypothetical protein	FMN-dependent NADPH-azoreductase	0.18			6
sau:SA1579	SYL	leuS; leucyl-rRNA synthetase [EC:6.1.1.4];	Leucyl-tRNA synthetase	0.17		0.04	9		11
sau:SA1902	MURA1	murA; UDP-N-acetylglucosamine 1-carboxyvin	UDP-N-acetylglucosamine 1-carboxyvinyltransferase 1	0.17	0.08	0.08	10	6	4
sau:SA0776	CSD	aminotransferase NifS homologue [EC:2.8.1.	Probable cysteine desulfurase	0.17	0.08		9	4
sau:SA2087	UREG	ureG; urease accessory protein UreG; K0318	Urease accessory protein ureG	0.17	0.17		4	2
sau:SA2121	HUTI	hutI; imidazolonepropionase [EC:3.5.2.7];	Imidazolonepropionase	0.17	0.08		5	6
sau:SA0204	AZOR	acpD; acyl carrier protein phosphodiestera	FMN-dependent NADH-azoreductase	0.16			4
sau:SA1511	COAE	putative dephospho-CoA kinase [EC:2.7.1.24	Dephospho-CoA kinase	0.16	0.16		6	3
sau:SA1724	PUR8	purB; adenylosuccinate lyase [EC:4.3.2.2];	Adenylosuccinate lyase	0.16		0.16	5		11
sau:SA1894	THIE	thiE; Chain B, thiamin phosphate synthase	Thiamine-phosphate pyrophosphorylase	0.16			2
sau:SA1366	GCSPA	glycine dehydrogenase (decarboxylating) su	Probable glycine dehydrogenase [decarboxylating] subunit 1	0.16			6
sau:SA0831	CDR	cdr; coenzyme A disulfide reductase [EC:1.	Coenzyme A disulfide reductase	0.16			5
sau:SA1309	KCY	cmk; cytidylate kinase [EC:2.7.4.14]; K009	Cytidylate kinase	0.15	0.15	0.15	6	2	4
sau:SA1229	DAPH	dapD; tetrahydrodipicolinate acetyltransfe	2345-tetrahydropyridine-26-dicarboxylate N-acetyltransferase	0.15			4
sau:SA1669	FUMC	citG; fumarate hydratase, class-II [EC:4.2	Fumarate hydratase class II	0.15	0.15		3	4
sau:SA1036	SYI	ileS; Ile-tRNA synthetase [EC:6.1.1.5]; K0	Isoleucyl-tRNA synthetase	0.15	0.11		12	6
sau:SA0307	NANE	putative N-acylglucosamine-6-phosphate 2-e	Putative N-acetylmannosamine-6-phosphate 2-epimerase	0.15			7
sau:SA2127	RPIA	rpi; ribose 5-phosphate isomerase A [EC:5.	Ribose-5-phosphate isomerase A	0.15			3
sau:SA0538	UNG	ung; uracil-DNA glycosylase [EC:3.2.2.-];	Uracil-DNA glycosylase	0.15			2
sau:SA1572	PEPVL	Xaa-His dipeptidase homolog [EC:3.5.1.18];	Putative dipeptidase SAB1611c	0.15	0.07	0.31	8	3	11
sau:SA0488	SYC	cysS; cysteinyl-tRNA synthetase [EC:6.1.1.	Cysteinyl-tRNA synthetase	0.14	0.07		6	2
sau:SA1228	DAPB	dapB; dihydrodipicolinate reductase [EC:1.	Dihydrodipicolinate reductase	0.14			5
sau:SA1141	GLPK	glpK; glycerol kinase [EC:2.7.1.30]; K0086	Glycerol kinase	0.14	0.29	0.21	6	7	8
sau:SA0486	SYE	gltX; glutamyl-tRNA synthetase [EC:6.1.1.1	Glutamyl-tRNA synthetase	0.14		0.07	9		9
sau:SA1433	Y1433	hypothetical protein; K07160	UPF0271 protein SA1433	0.14			6
sau:SA0624	Y618	hypothetical protein	UPF0082 protein SAB0618	0.14			3
sau:SA1991	LACG	lacG; 6-phospho-beta-galactosidase [EC:3.2	6-phospho-beta-galactosidase	0.14	0.07	0.3	5	6	9
sau:SA0793	DLTA	dltA; D-alanine-D-alanyl carrier protein l	D-alanine--poly(phosphoribitol) ligase subunit 1	0.14	0.22	0.14	8	4	7
sau:SA0367	NFRA	hypothetical protein, similar to nitro/fla	NADPH-dependent oxidoreductase	0.13			4
sau:SA0592	TAGA	tagA; teichoic acid biosynthesis protein	Putative N-acetylmannosaminyltransferase	0.13			5
sau:SA1083	TRMD	trmD; tRNA (guanine-N1)-mehtyltransferase	tRNA (guanine-N(1)-)-methyltransferase	0.13			2
sau:SA1129	CNPD	hypothetical protein; K06950	2~3~-cyclic-nucleotide 2~-phosphodiesterase	0.13			6
sau:SA1932	COAW	hypothetical protein [EC:2.7.1.33]; K09680	Type II pantothenate kinase	0.13			2
sau:SA1241	Y1341	hypothetical protein	Uncharacterized protein SSP1341	0.13			2
sau:SA2274	Y2274	hypothetical protein	Uncharacterized protein SA2274	0.13			4
sau:SA0033	KANU	aadD; kanamycin nucleotidyltransferase	Kanamycin nucleotidyltransferase	0.13	0.28	0.13	5	4	4
sau:SA1690	RECX	regulatory protein RecX; K03565 regulatory	Regulatory protein recX	0.12			6
sau:SA2269	Y2269	hypothetical protein	Uncharacterized protein SA2269	0.12	0.12		4	3
sau:SA0842	FABH	FabH; 3-oxoacyl-[acyl-carrier-protein] syn	3-oxoacyl-[acyl-carrier-protein] synthase 3	0.11		0.37	10		3
sau:SA0451	KSGA	ksgA; dimethyladenosine transferase [EC:2.	Dimethyladenosine transferase	0.11			4
sau:SA1413	LEPA	lepA; GTP-binding protein; K03596 GTP-bind	GTP-binding protein lepA	0.11	0.05		11	5
sau:SA1521	K6PF	pfk; 6-phosphofructokinase [EC:2.7.1.11];	6-phosphofructokinase	0.11	0.36	0.36	9	6	13
sau:SA0545	PTA	pta; phosphotransacetylase [EC:2.3.1.8]; K	Phosphate acetyltransferase	0.11			4
sau:SA1488	SYV	valS; valine-tRNA ligase [EC:6.1.1.9]; K01	Valyl-tRNA synthetase	0.11	0.2	0.11	16	11	13
sau:SA1013	ARCC1	putative carbamate kinase [EC:2.7.2.2]; K0	Carbamate kinase 1	0.11	0.11		4	3
sau:SA0524	GCH4	hypothetical protein; K09007 hypothetical	GTP cyclohydrolase folE2	0.11	0.11		4	3
sau:SA2098	Y2178	glycerate dehydrogenase	Putative 2-hydroxyacid dehydrogenase SAB2178	0.11	0.23	0.36	11	11	9
sau:SA2349	CRTM	crtM; squalene synthase [EC:2.5.1.-]; K102	Dehydrosqualene synthase	0.11			2
sau:SA0905	ATL	atl; N-acetylmuramoyl-L-alanine amidase /	Bifunctional autolysin	0.11			14
sau:SA1652	DCUP	hemE; uroporphyrinogen decarboxylase [EC:4	Uroporphyrinogen decarboxylase	0.1	0.1	0.2	3	6	3
sau:SA1988	ZDH1	hypothetical protein	Zinc-type alcohol dehydrogenase-like protein SACOL2177	0.1			4
sau:SA1260	TYSY	thyA; thymidylate synthase [EC:2.1.1.45];	Thymidylate synthase	0.1	0.1	0.21	2	3	4
sau:SA1737	Y1737	hypothetical protein	Uncharacterized protein SA1737	0.1			5
sau:SA2304	F16PC	fbp; fructose-bisphosphatase [EC:3.1.3.11]	Fructose-16-bisphosphatase class 3	0.1	0.05	0.1	10	7	8
sau:SA2427	OTCC	arcB; ornithine transcarbamoylase [EC:2.1.	Ornithine carbamoyltransferase catabolic	0.1	0.1		4	2
sau:SA1887	DDL	ddlA; D-alanine-D-alanine ligase [EC:6.3.2	D-alanine--D-alanine ligase	0.09			5
sau:SA0843	FABF	fab; 3-oxoacyl-[acyl-carrier-protein] synt	3-oxoacyl-[acyl-carrier-protein] synthase 2	0.09	0.28	0.18	7	9	4
sau:SA1608	METK	metK; S-adenosylmethionine synthetase [EC:	S-adenosylmethionine synthetase	0.09	0.18	0.09	4	4	4
sau:SA1963	MTLD	mtlD; mannitol-1-phosphate 5-dehydrogenase	Mannitol-1-phosphate 5-dehydrogenase	0.09	0.09	0.09	11	4	4
sau:SA1465	TGT	tgt; tRNA-guanine transglycosylase [EC:2.4	Queuine tRNA-ribosyltransferase	0.09	0.09		2	5
sau:SA1449	MNMA	(5-methylaminomethyl-2-thiouridylate)-meth	tRNA-specific 2-thiouridylase mnmA	0.09			5
sau:SA1061	RLMN	hypothetical protein; K06941	Ribosomal RNA large subunit methyltransferase N	0.09			5
sau:SA1044	PYRC	pyrC; dihydroorotase [EC:3.5.2.3]; K01465	Dihydroorotase	0.08	0.08		6	6
sau:SA1814	DAPE	hypothetical protein, similar to succinyl-	Probable succinyl-diaminopimelate desuccinylase	0.08	0.18	0.08	3	3	7
sau:SA0822	ASSY	argG; argininosuccinate synthase [EC:6.3.4	Argininosuccinate synthase	0.08	0.17		4	4
sau:SA0835	CLPB	clpB; ClpB chaperone homologue; K03695 ATP	Chaperone protein clpB	0.08	0.12	0.08	17	10	15
sau:SA1498	CLPX	clpX; protease ClpX; K03544 ATP-dependent	ATP-dependent Clp protease ATP-binding subunit clpX	0.08	0.08		4	4
sau:SA1307	ENGA	hypothetical protein, similar to GTP bindi	GTP-binding protein engA	0.08	0.08		5	5
sau:SA0457	GLMU	gcaD; glucosamine-1-phosphate N-acetyltran	Bifunctional protein glmU	0.08	0.08		3	5
sau:SA1491	GSA1	hemL; glutamate-1-semialdehyde 2,1-aminomu	Glutamate-1-semialdehyde 21-aminomutase 1	0.08	0.26	0.08	4	6	6
sau:SA0708	SECA	secA; preprotein translocase SecA subunit;	Protein translocase subunit secA	0.08	0.16	0.04	16	14	10
sau:SA1207	FEMB	femB; FemB protein	Aminoacyltransferase femB	0.08	0.24	0.08	5	4	8
sau:SA1046	CARB	pyrAB; carbamoyl-phosphate synthase large	Carbamoyl-phosphate synthase large chain	0.06	0.24		18	11
sau:SA2122	HUTU	hutU; urocanate hydratase [EC:4.2.1.49]; K	Urocanate hydratase	0.06	0.06	0.06	9	5	11
sau:SA0344	METE	metE; 5-methyltetrahydropteroyltriglutamat	5-methyltetrahydropteroyltriglutamate--homocysteine methyltransferase	0.04			2
sau:SA1460	RELA	relA; GTP pyrophosphokinase [EC:2.7.6.5];	GTP pyrophosphokinase	0.04			6
sau:SA0925	PUR9	purH; phosphoribosylaminoimidazolecarboxam	Bifunctional purine biosynthesis protein purH	0			7
sau:SA0998	NTPA	HAM1 protein; K03341 putative deoxyribonuc	Nucleoside-triphosphatase	0			3
sau:SA1165	THRC	thrC; threonine synthase [EC:4.2.3.1]; K01	Threonine synthase	0			5
sau:SA0295	NP30	hypothetical protein	30 kDa neutral phosphatase (Fragment)	3.92			2
sau:SA1560	Y1560	hypothetical protein	UPF0478 protein SA1560	3.7	1.17		23	9
sau:SA0944	ODPB	phdB; pyruvate dehydrogenase E1 component	Pyruvate dehydrogenase E1 component subunit beta	3.15	0.66	0.36	31	17	23
sau:SA1178	Y1415	hypothetical protein; K09976 hypothetical	UPF0154 protein SSP1415	2.14			15
sau:SA1909	ATPF	atpF; ATP synthase B chain [EC:3.6.3.14];	ATP synthase subunit b	1.46			10
sau:SA0765	S3AD	ant(9); streptomycin 3''-adenylyltransfera	Streptomycin 3~~-adenylyltransferase	1.09	0.28	0.13	10	3	6
sau:SA2400	MQO2	mqo2; malate:quinone oxidoreductase [EC:1.	Probable malate:quinone oxidoreductase 2	0.9	0.47	0.29	28	20	24
sau:SA2431	ISAB	isaB; immunodominant antigen B	Immunodominant staphylococcal antigen B	0.72			9
sau:SA0107	SPA	spa; immunoglobulin G binding protein A pr	Immunoglobulin G-binding protein A	0.68		0.56	18		30
sau:SA1659	PRSA	prsA; peptidyl-prolyl cis/trans isomerase	Foldase protein prsA	0.65	0.49	0.22	11	8	20
sau:SA1535	TPX	hypothetical protein, similar to thioredox	Probable thiol peroxidase	0.47		0.21	4		3
sau:SA0913	QOX2	qoxA; putative quinol oxidase polypeptide	Probable quinol oxidase subunit 2	0.41	0.41		8	6
sau:SA0826	LEP	spsB; type-1 signal peptidase 1B [EC:3.4.2	Signal peptidase IB	0.39			9
sau:SA0808	MNHF1	mnhF; Na+/H+ antiporter subunit; K05570 mu	Na(+)/H(+) antiporter subunit F1	0.38			3
sau:SA2356	ISAA	isaA; immunodominant antigen A	Probable transglycosylase isaA	0.34			4
sau:SA1182	MSCL	mscL; large-conductance mechanosensitive c	Large-conductance mechanosensitive channel	0.3	0.29		6	2
sau:SA0593	TAGH	tagH; teichoic acid translocation ATP-bind	Teichoic acids export ATP-binding protein tagH	0.27			6
sau:SA2093	SSAA2	ssaA; hypothetical protein	Staphylococcal secretory antigen ssaA2	0.27	0.44		6	3
sau:SA1691	MGT	sgtB; hypothetical protein	Monofunctional glycosyltransferase	0.25			5
sau:SA2479	Y2572	hypothetical protein	UPF0312 protein SAS2572	0.21			4
sau:SA1531	DHA2	ald; alanine dehydrogenase [EC:1.4.1.1]; K	Alanine dehydrogenase 2	0.2	0.2	0.2	8	6	6
sau:SA0977	ISDA	isdA; cell surface protein	Iron-regulated surface determinant protein A	0.2			7
sau:SA0683	QUEF	hypothetical protein [EC:1.7.1.13]; K06879	NADPH-dependent 7-cyano-7-deazaguanine reductase	0.19			4
sau:SA1126	PGSA	pgsA; phosphatidylglycerophosphate synthas	CDP-diacylglycerol--glycerol-3-phosphate 3-phosphatidyltransferase	0.18			2
sau:SA0815	PPI1	peptidyl-prolyl cis-trans isomerase homolo	Putative peptidyl-prolyl cis-trans isomerase	0.18			3
sau:SA2158	Y2158	hypothetical protein	Uncharacterized lipoprotein SA2158	0.17	0.36	0.17	5	2	3
sau:SA2206	SBI	sbi; IgG-binding protein SBI	Immunoglobulin-binding protein sbi	0.15			7
sau:SA2155	MQO1	putative malate:quinone oxidoreductase [EC	Probable malate:quinone oxidoreductase 1	0.14	0.14	0.07	10	4	4
sau:SA2423	CLFB	clfB; clumping factor B	Clumping factor B	0.12			10
sau:SA2275	Y2275	hypothetical protein	Uncharacterized lipoprotein SA2275	0.12			4
sau:SA2273	Y2273	hypothetical protein	Uncharacterized lipoprotein SA2273	0.12	0.12		3	2
sau:SAP010	BLAC	blaZ; beta-lactamase [EC:3.5.2.6]; K01467	Beta-lactamase	0.12			8
sau:SA1893	OXAA	lipoprotein precursor; K03217 preprotein t	Membrane protein oxaA	0.11			4
sau:SA2136	IDI2	fni; isopentenyl diphosphate isomerase [EC	Isopentenyl-diphosphate delta-isomerase	0.1	0.2		5	4
sau:SA0183	PTG3C	glcA; PTS enzyme II, glucose-specific, fac	PTS system glucose-specific EIICBA component	0.1	0.1		8	3
sau:SA1251	MURG	murG; UDP-N-acetylglucosamine--N-acetylmur	UDP-N-acetylglucosamine--N-acetylmuramyl-(pentapeptide) pyrophosphoryl-undecaprenol N-acetylglucosamine transferase	0.09	0.31	0.2	4	4	5
sau:SA0742	CLFA	clfA; fibrinogen-binding protein A, clumpi	Clumping factor A	0.08			4
sau:SA0956	MNTH	hypothetical protein; K03322 metal ion tra	Probable manganese transport protein mntH	0.07	0.07		3	3
sau:SA1960	PTMCB	mtlF; PTS system, mannitol specific IIBC c	PTS system mannitol-specific EIICB component	0.07			8
sau:SA0912	QOX1	qoxB; quinol oxidase polypeptide I QoxB [E	Probable quinol oxidase subunit 1	0.05	0.1		3	2
sau:SA2326	PTU3C	ptsG; PTS system, glucose-specific IIABC c	PTS system glucoside-specific EIICBA component	0.05			4
sau:SA2285	PLS	hypothetical protein	Putative surface protein SAV2496/SAV2497	0.02		0.04	12		13
