# Supplementary material for: Proteomic Analyses of Nucleoid-Associated Proteins in Escherichia coli, Pseudomonas aeruginosa, Bacillus subtilis, and Staphylococcus aureus
Source: PLoS One. 2011 Apr 26;6(4):e19172. doi: 10.1371/journal.pone.0019172 (PMC3082553; doi:10.1371/journal.pone.0019172)
Supplement: Table S9 — csNAPs of E. coli in the log phase. (XLS) [file pone.0019172.s013.xls]

## Sheet: Sheet1
Table S9. csNAPs of log phase of E. coli
				emPAI			pep_num
gene ID	gene Name	Annotation 1	Annotation2	nucleoid	envelope	top fraction	nucleoid	envelope	top fraction	DBS	RBS
ecj:JW3964	DBHA	hupA; HU, DNA-binding transcriptional regu	DNA-binding protein HU-alpha	47.63			23			13.3	17.8
ecj:JW2644	STPA	stpA; DNA binding protein, nucleoid-associ	DNA-binding protein stpA	3.89			13			14.1791	23.8806
ecj:JW0430	DBHB	hupB; HU, DNA-binding transcriptional regu	DNA-binding protein HU-beta	3.3			9			13.3333	18.8889
ecj:JW3229	FIS	fis; global DNA-binding transcriptional du	DNA-binding protein fis	0.36	0.36		7	2		15.3061	13.2653
ecj:JW1702	IHFA	ihfA; integration host factor (IHF), DNA-b	Integration host factor subunit alpha	0.35			7			19.1919	26.2626
ecj:JW0618	CSPE	cspE; DNA-binding transcriptional represso	Cold shock-like protein cspE	0.56			3			5.7971	11.5942
ecj:JW1298	PSPB	pspB; transcriptional regulator of psp ope	Phage shock protein B	0.46			2			13.5135	17.5676
ecj:JW0872	LRP	lrp; DNA-binding transcriptional dual regu	Leucine-responsive regulatory protein	0.45			3			9.7561	10.9756
ecj:JW0669	FUR	fur; DNA-binding transcriptional dual regu	Ferric uptake regulation protein	0.23			2			6.75676	6.08108
ecj:JW1650	PURR	purR; DNA-binding transcriptional represso	HTH-type transcriptional repressor purR	0.21			20			8.21114	8.5044
ecj:JW5703	YHEO	yheO; predicted DNA-binding transcriptiona	Uncharacterized protein yheO	0.14			8			9.58333	9.16667
ecj:JW2676	SRLR	srlR; DNA-bindng transcriptional repressor	Glucitol operon repressor	0.13			9			8.17121	9.72763
ecj:JW1724	CHBR	chbR; DNA-binding transcriptional dual reg	HTH-type transcriptional regulator chbR	0.11			3			13.2143	9.28571
ecj:JW1505	LSRR	ydeW; predicted DNA-binding transcriptiona	Transcriptional regulator lsrR	0.11			7			7.88644	6.62461
ecj:JW5434	ASCG	ascG; DNA-binding transcriptional regulato	HTH-type transcriptional regulator ascG	0.1			17			10.6825	9.49555
ecj:JW0078	FRUR	fruR; DNA-binding transcriptional dual reg	Fructose repressor	0.1			9			12.5749	12.5749
ecj:JW0336	LACI	lacI; DNA-binding transcriptional represso	Lactose operon repressor	0.1			4			9.72222	8.88889
ecj:JW3385	RTCR	rtcR; sigma 54-dependent transcriptional r	Transcriptional regulatory protein rtcR	0.06			11			12.218	13.7218
ecj:JW0674	SEQA	seqA; regulatory protein for replication i	Protein seqA	0.41			9			9.94475	13.2597
ecj:JW0538	RUSA	rusA; endonuclease RUS; K01160 crossover j	Crossover junction endodeoxyribonuclease rusA	0.28			3			17.5	17.5
ecj:JW3040	MUG	ygjF; G/U mismatch-specific DNA glycosylas	G/U mismatch-specific DNA glycosylase	0.21			2			8.33333	11.3095
ecj:JW3409	INSB1	insB; IS1 transposase InsAB'	Insertion element IS1 1/5/6 protein insB	0.2			3			20.3593	19.7605
ecj:JW4311	T1SK	hsdS; specificity determinant for hsdM and	Type-1 restriction enzyme EcoKI specificity protein	0.15			10			12.5	14.0086
ecj:JW4244	INSI	insI; IS30 transposase	Transposase insI for insertion sequence element IS30B/C/D	0.08			8			22.9765	26.6319
ecj:JW5808	PCNB	pcnB; poly(A) polymerase I [EC:2.7.7.19];	Poly(A) polymerase	0.07			12			12.6882	13.7634
ecj:JW4019	UVRA	uvrA; ATPase and DNA damage recognition pr	UvrABC system protein A	0.04	0.04		23	11		10.5319	14.0426
ecj:JW1100	MFD	mfd; transcription-repair coupling factor;	Transcription-repair-coupling factor	0.03			24			6.09756	8.62369
ecj:JW3261	RL36	rpmJ; 50S ribosomal subunit protein L36; K	50S ribosomal protein L36	0.98			2			21.0526	31.5789
ecj:JW2640	YGAU	ygaU; hypothetical protein	Uncharacterized protein ygaU	1.38			11			6.71141	6.71141
ecj:JW1079	FABG	fabG; 3-oxoacyl-[acyl-carrier-protein] red	3-oxoacyl-[acyl-carrier-protein] reductase	0.52			11			7.37705	9.42623
ecj:JW3584	SECB	secB; protein export chaperone; K03071 pre	Protein-export protein secB	0.49			7			5.16129	1.29032
ecj:JW1078	FABD	fabD; malonyl-CoA-[acyl-carrier-protein] t	Malonyl CoA-acyl carrier protein transacylase	0.39			12			4.20712	2.26537
ecj:JW1837	YEBG	yebG; conserved hypothetical protein regul	Uncharacterized protein yebG	0.38			4			8.33333	6.25
ecj:JW5930	ENGB	yihA; GTP-binding protein; K03978 GTP-bind	Probable GTP-binding protein engB	0.35			4			10	15.2381
ecj:JW5856	THIO	trxA; thioredoxin 1; K03671 thioredoxin 1	Thioredoxin-1	0.33			4			3.66972	8.25688
ecj:JW1989	YEEX	yeeX; conserved hypothetical protein	UPF0265 protein yeeX	0.31			6			12.844	17.4312
ecj:JW0166	PYRH	pyrH; uridylate kinase; K09903 uridylate k	Uridylate kinase	0.31		0.15	17		2	5.39419	5.39419
ecj:JW5296	YOAC	yoaC; hypothetical protein	Uncharacterized protein yoaC	0.3			8			8.40336	7.56303
ecj:JW5755	YJGF	yjgF; ketoacid-binding protein; K09022 UPF	UPF0076 protein yjgF	0.29			2			6.25	6.25
ecj:JW1871	CHEY	cheY; chemotaxis regulator transmitting si	Chemotaxis protein cheY	0.28			5			6.20155	4.65116
ecj:JW2486	PPK	ppk; polyphosphate kinase, component of RN	Polyphosphate kinase	0.25			24			8.43023	10.4651
ecj:JW3615	DUT	dut; deoxyuridinetriphosphatase; K01520 dU	Deoxyuridine 5~-triphosphate nucleotidohydrolase	0.24			2			5.29801	6.62252
ecj:JW5864	YRHA	yrhA; conserved hypothetical protein	Uncharacterized protein yrhA	0.24			2			1.44928	2.17391
ecj:JW0939	YCBG	ycbG; conserved hypothetical protein	UPF0268 protein ycbG	0.22			3			14	18
ecj:JW5277	SYFA	pheS; phenylalanine tRNA synthetase, alpha	Phenylalanyl-tRNA synthetase alpha chain	0.21			15			6.72783	11.0092
ecj:JW3347	SYW	trpS; tryptophanyl-tRNA synthetase [EC:6.1	Tryptophanyl-tRNA synthetase	0.21			15			9.88024	9.58084
ecj:JW2565	YFIF	yfiF; predicted methyltransferase [EC:2.1.	Uncharacterized tRNA/rRNA methyltransferase yfiF	0.21			9			14.2029	20.2899
ecj:JW1329	OGT	ogt; O-6-alkylguanine-DNA:cysteine-protein	Methylated-DNA--protein-cysteine methyltransferase	0.2			5			9.94152	10.5263
ecj:JW3379	MALQ	malQ; 4-alpha-glucanotransferase; K00705 4	4-alpha-glucanotransferase	0.2		0.05	24		2	12.2478	11.3833
ecj:JW1754	YDJA	ydjA; predicted oxidoreductase	Protein ydjA	0.19			6			7.10383	9.28962
ecj:JW3091	YHAB	yhaB; hypothetical protein	Uncharacterized protein yhaB	0.18			2			7.26257	4.46927
ecj:JW1906	FLIZ	fliZ; predicted regulator of FliA activity	Protein fliZ	0.17			6			16.9399	13.6612
ecj:JW2771	FUCA	fucA; L-fuculose-1-phosphate aldolase [EC:	L-fuculose phosphate aldolase	0.16			3			8.37209	8.37209
ecj:JW1051	GLRX2	grxB; glutaredoxin 2; K03675 glutaredoxin	Glutaredoxin-2	0.16			9			5.11628	5.11628
ecj:JW2140	GCH1	folE; GTP cyclohydrolase I; K01495 GTP cyc	GTP cyclohydrolase 1	0.15			5			10.8108	9.90991
ecj:JW2171	RSUA	rsuA; 16S rRNA pseudouridylate 516 synthas	Ribosomal small subunit pseudouridine synthase A	0.15			2			6.06061	8.22511
ecj:JW0901	KDSB	kdsB; 3-deoxy-manno-octulosonate cytidylyl	3-deoxy-manno-octulosonate cytidylyltransferase	0.14			6			6.04839	6.85484
ecj:JW2548	PDXJ	pdxJ; pyridoxine 5'-phosphate synthase [EC	Pyridoxine 5~-phosphate synthase	0.14			8			5.76132	8.23045
ecj:JW2461	PUR7	purC; phosphoribosylaminoimidazole-succino	Phosphoribosylaminoimidazole-succinocarboxamide synthase	0.14			12			8.01688	8.01688
ecj:JW1532	YDFG	ydfG; L-allo-threonine dehydrogenase, NAD(	NADP-dependent L-serine/L-allo-threonine dehydrogenase ydfG	0.14			6			8.87097	8.87097
ecj:JW1853	YEBC	yebC; conserved hypothetical protein	UPF0082 protein yebC	0.14			12			7.72358	11.3821
ecj:JW4247	FECE	fecE; iron-dicitrate transporter subunit;	Fe(3+) dicitrate transport ATP-binding protein fecE	0.13			5			11.7647	8.62745
ecj:JW0147	FHUC	fhuC; iron-hydroxamate transporter subunit	Ferrichrome transport ATP-binding protein fhuC	0.13			7			7.54717	9.43396
ecj:JW0130	PANB	panB; 3-methyl-2-oxobutanoate hydroxymethy	3-methyl-2-oxobutanoate hydroxymethyltransferase	0.13			7			6.43939	6.81818
ecj:JW4265	SGCQ	sgcQ; predicted nucleoside triphosphatase	Putative sgc region protein sgcQ	0.13			8			6.34328	5.97015
ecj:JW1263	YCIK	yciK; predicted oxoacyl-(acyl carrier prot	Uncharacterized oxidoreductase yciK	0.13			8			11.5079	14.2857
ecj:JW0518	FOLD	folD; bifunctional 5,10-methylene-tetrahyd	Bifunctional protein folD	0.12			7			9.375	7.29167
ecj:JW2697	HYPB	hypB; GTP hydrolase involved in nickel lig	Hydrogenase isoenzymes nickel incorporation protein hypB	0.12			6			8.62069	10
ecj:JW0050	KSGA	ksgA; S-adenosylmethionine-6-N',N'-adenosy	Dimethyladenosine transferase	0.12			8			8.79121	8.05861
ecj:JW1682	YDIB	ydiB; quinate/shikimate 5-dehydrogenase, N	Quinate/shikimate dehydrogenase	0.12			10			5.20833	6.59722
ecj:JW3610	FPG	mutM; formamidopyrimidine/5-formyluracil/	Formamidopyrimidine-DNA glycosylase	0.12	0.12		5	3		11.5242	11.5242
ecj:JW2914	GSHB	gshB; glutathione synthetase [EC:6.3.2.3];	Glutathione synthetase	0.11			14			6.66667	8.57143
ecj:JW0646	RIHA	rihA; ribonucleoside hydrolase 1 [EC:3.2.-	Pyrimidine-specific ribonucleoside hydrolase rihA	0.11			7			4.82315	7.07395
ecj:JW0871	TRXB	trxB; thioredoxin reductase, FAD/NAD(P)-bi	Thioredoxin reductase	0.11			4			7.16511	7.78816
ecj:JW1769	YEAD	yeaD; conserved hypothetical protein	UPF0010 protein yeaD	0.11			7			5.78231	5.78231
ecj:JW2725	YGBT	ygbT; conserved hypothetical protein	Uncharacterized protein ygbT	0.11			4			9.18033	12.459
ecj:JW0505	ALLD	allD; ureidoglycolate dehydrogenase [EC:1.	Ureidoglycolate dehydrogenase	0.1			9			6.87679	8.59599
ecj:JW1338	YDAO	ydaO; predicted C32 tRNA thiolase	UPF0021 protein ydaO	0.1			10			6.75241	9.00322
ecj:JW4271	YJHR	yjhR; predicted frameshift suppressor	Uncharacterized protein yjhR	0.1			6			7.69231	10.0592
ecj:JW0741	GAL7	galT; galactose-1-phosphate uridylyltransf	Galactose-1-phosphate uridylyltransferase	0.09			4			10.3448	11.7816
ecj:JW2536	HMP	hmp; fused nitric oxide dioxygenase and di	Flavohemoprotein	0.09			5			6.31313	7.57576
ecj:JW3250	RSMB	rsmB; 16S rRNA m5C967 methyltransferase, S	Ribosomal RNA small subunit methyltransferase B	0.08			10			8.39161	10.7226
ecj:JW0757	BIOA	bioA; 7,8-diaminopelargonic acid synthase,	Adenosylmethionine-8-amino-7-oxononanoate aminotransferase	0.08			11			6.75991	3.9627
ecj:JW5840	ELAD	elaD; hypothetical protein	Protease elaD	0.08			8			7.19603	11.1663
ecj:JW2345	INTS	intS; predicted prophage CPS-53 integrase	Putative prophage CPS-53 integrase	0.08			9			13.7662	13.7662
ecj:JW5561	RHAA	rhaA; L-rhamnose isomerase [EC:5.3.1.14];	L-rhamnose isomerase	0.08			3			8.11456	8.35322
ecj:JW2243	CINAL	yfaY; conserved hypothetical protein; K037	CinA-like protein	0.08			4			9	7.75
ecj:JW3587	GPMI	gpmI; phosphoglycero mutase III, cofactor-	23-bisphosphoglycerate-independent phosphoglycerate mutase	0.07			13			6.03113	9.72763
ecj:JW3823	PEPQ	pepQ; proline dipeptidase; K01271 X-Pro di	Xaa-Pro dipeptidase	0.07			11			5.19187	5.19187
ecj:JW2309	PUR1	purF; amidophosphoribosyltransferase [EC:2	Amidophosphoribosyltransferase	0.07			6			7.32673	10.6931
ecj:JW3213	TLDD	tldD; predicted peptidase; K03568 TldD pro	Protein tldD	0.07			14			6.86071	10.6029
ecj:JW5605	ILVD	ilvD; dihydroxyacid dehydratase [EC:4.2.1.	Dihydroxy-acid dehydratase	0.06			11			9.74026	12.5
ecj:JW1462	NARY	narY; nitrate reductase 2 (NRZ), beta subu	Respiratory nitrate reductase 2 beta chain	0.06			13			7.97665	8.36576
ecj:JW3457	YHIL	yhiL; hypothetical protein	Uncharacterized protein yhiL	0.06			14			7.47664	11.028
ecj:JW3958	THIC	thiC; thiamin (pyrimidine moiety) biosynth	Thiamine biosynthesis protein thiC	0.05			10			10.1426	10.6181
ecj:JW0278	YAGR	yagR; predicted oxidoreductase with molybd	Putative xanthine dehydrogenase yagR molybdenum-binding subunit	0.05			24			10.1093	13.2514
ecj:JW5757	YJGL	yjgL; hypothetical protein	Uncharacterized protein yjgL	0.05			15			7.45033	10.2649
ecj:JW3395	GLGB	glgB; 1,4-alpha-glucan branching enzyme [E	1,4-alpha-glucan-branching enzyme	0.04			11			8.92857	7.00549
ecj:JW5923	YGFK	ygfK; predicted oxidoreductase, Fe-S subun	Uncharacterized protein ygfK	0.03			26			7.46124	8.04264
ecj:JW1645	LHR	lhr; predicted ATP-dependent helicase [EC:	Probable ATP-dependent helicase lhr	0.02			28			10.9883	12.5488
ecj:JW5833	YEEJ	yeeJ; adhesin	Uncharacterized protein yeeJ	0.01			37			12.2932	13.6842
ecj:JW0833	GLRX1	grxA; glutaredoxin 1, redox coenzyme for r	Glutaredoxin-1	0			2			3.52941	5.88235
ecj:JW1987	YEEV	yeeV; toxin of the YeeV-YeeU toxin-antitox	Uncharacterized protein yeeV	0			4			11.2903	11.2903
ecj:JW5897	GSIA	yliA; fused predicted peptide transport su	Glutathione import ATP-binding protein gsiA	0			11			8.02568	9.14928
ecj:JW1137	YMFO	ymfO; conserved hypothetical protein	Uncharacterized protein ymfO	0			4			17.8344	16.5605
ecj:JW2125	YOHF	yohF; predicted oxidoreductase with NAD(P)	Uncharacterized oxidoreductase yohF	0			4			4.34783	5.5336
ecj:JW2462	NLPB	nlpB; lipoprotein; K07287 lipoprotein-34	Lipoprotein 34	1.64	0.97		29	15		13.9535	13.0814
ecj:JW2283	NUOA	nuoA; NADH:ubiquinone oxidoreductase, memb	NADH-quinone oxidoreductase subunit A	0.88			5			14.2857	14.966
ecj:JW0419	CYOD	cyoD; cytochrome o ubiquinol oxidase subun	Cytochrome o ubiquinol oxidase protein cyoD	0.76			3			8.25688	5.50459
ecj:JW5178	YMGG	ymgG; hypothetical protein	Uncharacterized protein ymgG	0.47			3			13.8298	14.8936
ecj:JW5927	YGIB	ygiB; conserved outer membrane protein	UPF0441 protein ygiB	0.35			6			25.1121	25.5605
ecj:JW0628	RLPA	rlpA; minor lipoprotein; K03642 rare lipop	Rare lipoprotein A	0.33			7			13.8122	16.2983
ecj:JW5316	FLIO	fliO; flagellar biosynthesis protein; K024	Flagellar protein fliO	0.31			5			9.91736	9.09091
ecj:JW4002	KDGL	dgkA; diacylglycerol kinase [EC:2.7.1.107]	Diacylglycerol kinase	0.3			2			5.7377	7.37705
ecj:JW1063	FLGE	flgE; flagellar hook protein; K02390 flage	Flagellar hook protein flgE	0.29	0.09		7	2		9.45274	13.4328
ecj:JW1235	OPPA	oppA; oligopeptide transporter subunit; K0	Periplasmic oligopeptide-binding protein	0.27			13			7.73481	8.65562
ecj:JW1374	HSLJ	hslJ; heat-inducible protein; K03668 heat	Heat shock protein hslJ	0.25			3			9.28571	8.57143
ecj:JW2864	YGFX	ygfX; hypothetical protein	Uncharacterized protein ygfX	0.24			5			8.88889	13.3333
ecj:JW0210	IVY	ivy; inhibitor of vertebrate C-lysozyme	Inhibitor of vertebrate lysozyme	0.23			6			8.28025	10.828
ecj:JW2586	YFIB	yfiB; predicted outer membrane lipoprotein	Putative lipoprotein yfiB precursor	0.22			5			12.5	16.875
ecj:JW2389	NUPC	nupC; nucleoside (except guanosine) transp	Nucleoside permease nupC	0.18			12			6	3.75
ecj:JW3474	SLP	slp; outer membrane lipoprotein; K07285 ou	Outer membrane protein slp	0.18			2			3.19149	2.65957
ecj:JW0281	YAGU	yagU; conserved inner membrane protein; K0	Inner membrane protein yagU	0.17			3			5.39216	6.86275
ecj:JW2193	NAPG	napG; ferredoxin-type protein essential fo	Ferredoxin-type protein napG precursor	0.15			7			12.5541	14.2857
ecj:JW0727	TOLQ	tolQ; membrane spanning protein in TolA-To	Protein tolQ	0.15			13			6.08696	9.56522
ecj:JW0769	YBHL	ybhL; predicted inner membrane protein	Inner membrane protein ybhL	0.15			3			9.82906	6.83761
ecj:JW0597	DSBG	dsbG; periplasmic disulfide isomerase/thio	Thiol:disulfide interchange protein dsbG precursor	0.14			6			7.66129	7.25806
ecj:JW1069	FLGK	flgK; flagellar hook-filament junction pro	Flagellar hook-associated protein 1	0.13			7			10.4205	10.6033
ecj:JW3716	ATP6	atpB; F0 sector of membrane-bound ATP synt	ATP synthase a chain	0.12			4			4.42804	2.95203
ecj:JW0054	DJLA	djlA; DnaJ-like protein, membrane anchored	DnaJ-like protein djlA	0.12			13			10.7011	14.0221
ecj:JW0887	FOCA	focA; formate transporter; K06212 formate	Probable formate transporter 1	0.12			6			5.61404	3.15789
ecj:JW4000	UBIA	ubiA; p-hydroxybenzoate octaprenyltransfer	4-hydroxybenzoate octaprenyltransferase	0.12			3			3.44828	2.75862
ecj:JW0685	ATKB	kdpB; potassium translocating ATPase, subu	Potassium-transporting ATPase B chain	0.11			16			7.91789	8.35777
ecj:JW0556	YBCH	ybcH; hypothetical protein	Uncharacterized protein ybcH precursor	0.11			5			9.45946	8.78378
ecj:JW3921	PTFC2	frwC; predicted enzyme IIC component of PT	Fructose-like permease IIC component 2	0.1			5			2.50696	4.17827
ecj:JW0557	NFRA	nfrA; bacteriophage N4 receptor, outer mem	Bacteriophage N4 adsorption protein A	0.1			21			8.38384	10.5051
ecj:JW4066	PHND	phnD; phosphonate/organophosphate ester tr	Phosphonates-binding periplasmic protein precursor	0.1			13			7.98817	6.80473
ecj:JW1109	POTD	potD; polyamine transporter subunit; K1106	Spermidine/putrescine-binding periplasmic protein	0.1			10			7.47126	7.47126
ecj:JW1264	SOHB	sohB; predicted inner membrane peptidase;	Probable protease sohB	0.1			10			7.44986	11.4613
ecj:JW1336	ZNTB	ydaN; predicted Zn(II) transporter; K03284	Zinc transport protein zntB	0.1			12			8.25688	8.25688
ecj:JW3454	YHII	yhiI; predicted HlyD family secretion prot	Uncharacterized protein yhiI	0.1			7			8.73239	12.6761
ecj:JW2436	EUTH	eutH; predicted inner membrane protein; K0	Ethanolamine utilization protein eutH	0.09			7			1.22549	2.20588
ecj:JW0629	RODA	mrdB; cell wall shape-determining protein;	Rod shape-determining protein rodA	0.09			10			5.13514	5.67568
ecj:JW5735	DCUA	dcuA; C4-dicarboxylate antiporter; K07791	Anaerobic C4-dicarboxylate transporter dcuA	0.08			5			5.31178	4.61894
ecj:JW0102	HOFC	hofC; assembly protein in type IV pilin bi	Protein transport protein hofC	0.08			7			5.5	6.5
ecj:JW3354	HOFQ	hofQ; predicted fimbrial transporter; K025	Protein transport protein hofQ precursor	0.08			7			7.03883	9.2233
ecj:JW3285	GSPA	gspA; general secretory pathway component,	Probable general secretion pathway protein A	0.07			13			9.20245	8.38446
ecj:JW2271	NUON	nuoN; NADH:ubiquinone oxidoreductase, memb	NADH-quinone oxidoreductase subunit N	0.07			4			3.71134	2.8866
ecj:JW3773	ASLA	aslA; acrylsulfatase-like enzyme [EC:3.1.6	Arylsulfatase precursor	0.06			8			10.3448	12.5227
ecj:JW0611	DPIB	citA; sensory histidine kinase in two-comp	Sensor kinase dpiB	0.06			11			6.34058	7.24638
ecj:JW0870	CYDD	cydD; fused cysteine transporter subunits	ATP-binding/permease protein cydD	0.06			9			7.31293	6.46259
ecj:JW4086	DCUS	dcuS; sensory histidine kinase in two-comp	Sensor protein dcuS	0.06			9			8.28729	7.73481
ecj:JW2693	HYCC	hycC; hydrogenase 3, membrane subunit	Formate hydrogenlyase subunit 3	0.06			6			4.11184	3.78289
ecj:JW0897_2	HLYBP	msbA; fused lipid transporter subunits and	Alpha-hemolysin translocation ATP-binding protein hlyB	0.05			11			7.21358	6.78925
ecj:JW5609	KUP	trkD; potassium transporter; K03549 KUP sy	Low affinity potassium transport system protein kup	0.05			14			6.43087	5.78778
ecj:JW0485	YBBP	ybbP; predicted inner membrane protein; K0	Uncharacterized ABC transporter permease ybbP	0.04			5			8.33333	6.71642
ecj:JW1490	YDDB	yddB; predicted porin protein	Uncharacterized protein yddB	0.04			11			15.0633	16.3291
ecj:JW2096	YEHB	yehB; predicted outer membrane protein	Uncharacterized outer membrane usher protein yehB precursor	0.04			11			14.1646	13.6804
ecj:JW2061	MDTC	mdtC; multidrug efflux system, subunit C;	Multidrug resistance protein mdtC	0.03			20			9.17073	9.17073
ecj:JW2504	YFHM	yfhM; conserved hypothetical protein	Uncharacterized lipoprotein yfhM precursor	0.02			34			8.34846	10.8893
ecj:JW2314	DEDA	dedA; conserved inner membrane protein; K0	Protein dedA	0			3			4.56621	4.56621
ecj:JW4252	FECR	fecR; transmembrane signal transducer for	Protein fecR	0			3			11.6719	12.6183
ecj:JW0148	FHUD	fhuD; iron-hydroxamate transporter subunit	Ferrichrome-binding periplasmic protein precursor	0			6			7.09459	5.06757
ecj:JW5869	YJIK	yjiK; conserved hypothetical protein	Uncharacterized protein yjiK	0			5			5.24476	8.39161
