# Supplementary material for: Proteomic Analyses of Nucleoid-Associated Proteins in Escherichia coli, Pseudomonas aeruginosa, Bacillus subtilis, and Staphylococcus aureus
Source: PLoS One. 2011 Apr 26;6(4):e19172. doi: 10.1371/journal.pone.0019172 (PMC3082553; doi:10.1371/journal.pone.0019172)
Supplement: Table S11 — csNAPs of P. aeruginosa in the log phase. (XLS) [file pone.0019172.s015.xls]

## Sheet: Sheet1
Table S11. csNAPs of log phase of B. subtilis
				emPAI			pep_num
gene ID	gene Name	Annotation 1	Annotation2	nucleoid	top fraction	envelope	envelope	nucleoid	top fraction	DBS	RBS
bsu:BSU22790	DBH1	hbs, dbpA; non-specific DNA-binding prot	DNA-binding protein HU 1	0.98			5			11.9565	20.6522
bsu:BSU21050	DBH2	yonN; hypothetical protein ; K03530 DNA-	SPBc2 prophage-derived DNA-binding protein HU 2	0.41			7			11.9565	21.7391
bsu:BSU37620	RSFA	rsfA, ywfN, ipa-92r; transcriptional reg	Prespore-specific transcriptional regulator rsfA	0.13			8			9.30233	11.2403
bsu:BSU40050	GNTR	gntR; GntR family transcriptional regula	Gluconate operon transcriptional repressor	0.13			7			5.76132	6.17284
bsu:BSU22120	KDGR	kdgR; LacI family transcription regulato	HTH-type transcriptional regulator kdgR	0.1			16			9.14454	11.5044
bsu:BSU10840	DEGA	degA; LacI family transcription regulato	HTH-type transcriptional regulator degA	0.1			9			12.1662	14.2433
bsu:BSU03890	GABR	gabR, ycnF; GntR family transcriptional	HTH-type transcriptional regulatory protein gabR	0.07			14			10.6472	11.4823
bsu:BSU01640	YBBB	ybbB, yzbC; hypothetical protein	Uncharacterized HTH-type transcriptional regulator ybbB	0			7			12.4764	8.31758
bsu:BSU21780	YPLP	yplP; hypothetical protein	Putative sigma L-dependent transcriptional regulator yplP	0			6			11.7825	16.0121
bsu:BSU09560	CUER	yhdQ; hypothetical protein	HTH-type transcriptional regulator cueR	0			5			10.4895	13.2867
bsu:BSU06070	MTBF	ydiP; hypothetical protein ; K00558 DNA	Modification methylase BsuFI	0			8			11.9804	16.1369
bsu:BSU00070	GYRA	gyrA, nalA; DNA gyrase subunit A (EC:5.9	DNA gyrase subunit A	0.17			29			9.86602	12.9111
bsu:BSU23450	RPSF	sigF, spoIIAC; sporulation sigma factor	RNA polymerase sigma-F factor	0.13			2			5.88235	10.1961
bsu:BSU23710	DPO42	yqjW; DNA polymerase IV (EC:2.7.7.7); K0	DNA polymerase IV 2	0.08			15			8.25243	8.98058
bsu:BSU25140	YQFR	yqfR; hypothetical protein	Probable ATP-dependent RNA helicase yqfR	0.07			16			13.242	19.4064
bsu:BSU17050	MUTL	mutL; DNA mismatch repair protein ; K035	DNA mismatch repair protein mutL	0.05			10			9.2504	10.3668
bsu:BSU28490	UVRC	uvrC, uvrB; excinuclease ABC subunit C (	UvrABC system protein C	0.05			15			11.7057	13.7124
bsu:BSU10650	SBCC	yirY; hypothetical protein ; K03546 exon	Nuclease sbcCD subunit C	0.03	0.03	0.03	28	5	7	8.67257	11.4159
bsu:BSU09190	YHCR	yhcR; hypothetical protein	Endonuclease yhcR precursor	0.03			29			9.28513	11.175
bsu:BSU25550	RS20	rpsT, yqeO; 30S ribosomal protein S20 ;	30S ribosomal protein S20	0.42		0.42	8		2	19.3182	32.9545
bsu:BSU35870	YWTC	ywtC; hypothetical protein	Uncharacterized protein ywtC precursor	0.64			4			1.81818	1.81818
bsu:BSU21940	DEGR	degR, prtR; activation of degradative en	Regulatory protein degR	0.58			4			8.33333	8.33333
bsu:BSU15920	ACP	acpP; acyl carrier protein ; K02078 acyl	Acyl carrier protein	0.48			3			0	0
bsu:BSU28780	ARAD	araD; L-ribulose-5-phosphate 4-epimerase	L-ribulose-5-phosphate 4-epimerase	0.32			5			6.9869	6.9869
bsu:BSU07550	G17M	yflT; hypothetical protein	General stress protein 17M	0.3			7			0.869565	7.82609
bsu:BSU24330	YQHY	yqhY; hypothetical protein	Uncharacterized protein yqhY	0.26			5			1.48148	5.18519
bsu:BSU14990	YLBF	ylbF; hypothetical protein	Regulatory protein ylbF	0.23			6			10.0671	14.7651
bsu:BSU15890	PLSX	plsX, ylpD; putative glycerol-3-phosphat	Fatty acid/phospholipid synthesis protein plsX	0.22	0.22		15	3		11.1111	8.70871
bsu:BSU13540	OGT	ogt; O-6-alkylguanine-DNA:cysteine-protein	Methylated-DNA--protein-cysteine methyltransferase	0.21				4		10.9091	11.5152
bsu:BSU24420	SP3AB	spoIIIAB; stage III sporulation protein	Stage III sporulation protein AB	0.2			8			7.01754	11.1111
bsu:BSU31990	DHBC	dhbC; isochorismate synthase DhbC (EC:5.	Isochorismate synthase dhbC	0.18	0.09		9	2		7.28643	9.79899
bsu:BSU27930	SP0B	spo0B, spo0D; sporulation initiation pho	Sporulation initiation phosphotransferase B	0.17			4			5.20833	5.72917
bsu:BSU06180	PSPA	pspA, ydjF; phage shock protein A-like p	Phage shock protein A homolog	0.15			8			7.48899	11.0132
bsu:BSU24130	MMGE	prpD, mmgE; 2-methylcitrate dehydratase	Protein mmgE	0.14			8			7.41525	8.68644
bsu:BSU23920	PCCB	yqjD; hypothetical protein ; K01966 prop	Putative propionyl-CoA carboxylase beta chain	0.14			15			9.48617	15.2174
bsu:BSU14570	YKYA	ykyA, ykrC; hypothetical protein	Uncharacterized protein ykyA	0.14			10			9.2827	9.70464
bsu:BSU25710	CWLH	cwlH, yqeE; N-acetylmuramoyl-L-alanine a	N-acetylmuramoyl-L-alanine amidase cwlH precursor	0.14			8			17.2	23.2
bsu:BSU30800	MENB	menB; naphthoate synthase (EC:4.1.3.36);	Naphthoate synthase	0.13			8			7.38007	10.7011
bsu:BSU30850	YTDA	ytdA, yzwA; hypothetical protein ; K0096	Putative UTP--glucose-1-phosphate uridylyltransferase	0.13			4			5.51471	5.51471
bsu:BSU11620	YJBO	yjbO; hypothetical protein ; K06180 ribo	Uncharacterized RNA pseudouridine synthase yjbO	0.12			10			8.12721	10.9541
bsu:BSU11110	YITS	yitS; hypothetical protein	UPF0230 protein yitS	0.12			6			8.12721	7.77385
bsu:BSU00320	YAAT	yaaT; hypothetical protein	Stage 0 sporulation protein yaaT	0.12		0.12	15		4	4	5.45455
bsu:BSU25270	SYGA	glyQ, yqfJ; glycyl-tRNA synthetase subun	Glycyl-tRNA synthetase alpha subunit	0.11			11			6.44068	10.5085
bsu:BSU35000	HPRK	hprK, ptsK, yvoB; HPr kinase/phosphoryla	HPr kinase/phosphorylase	0.11		0.11	19		4	11.9355	12.5806
bsu:BSU28150	HEM3	hemC; porphobilinogen deaminase (EC:2.5.	Porphobilinogen deaminase	0.11			8			7.98722	9.58466
bsu:BSU25160	ISPH	ispH, lytB; 4-hydroxy-3-methylbut-2-enyl	4-hydroxy-3-methylbut-2-enyl diphosphate reductase	0.11			12			7.96178	10.828
bsu:BSU24120	CPPM	yqiQ; hypothetical protein ; K01003 carb	Putative carboxyvinyl-carboxyphosphonate phosphorylmutase	0.11			8			6.97674	8.30565
bsu:BSU04150	YCSN	ycsN; hypothetical protein	Uncharacterized oxidoreductase ycsN	0.11			5			7.66667	10.3333
bsu:BSU08270	YFIH	yfiH; hypothetical protein	Uncharacterized protein yfiH	0.11			18			6.38978	4.47284
bsu:BSU23820	NAMA	yqjM; NADPH dehydrogenase NamA ; K00540	NADPH dehydrogenase	0.1			8			6.21302	7.69231
bsu:BSU01540	SALA	ybaL, ybxI; hypothetical protein ; K0359	Protein mrp homolog salA	0.1	0.2	0.1	20	3	3	5.68182	8.23864
bsu:BSU28130	HEM2	hemB; delta-aminolevulinic acid dehydrat	Delta-aminolevulinic acid dehydratase	0.1			13			7.71605	7.71605
bsu:BSU25980	YQBT	yqbT; hypothetical protein	Uncharacterized protein yqbT	0.1			8			4.5977	6.89655
bsu:BSU05030	YDDM	yddM; hypothetical protein	Uncharacterized protein yddM	0.1			8			12.7796	15.016
bsu:BSU28060	SP2B	spoIIB; spatial and temporal regulation	Stage II sporulation protein B	0.1			10			12.3494	17.7711
bsu:BSU24050	ODBA	bkdAA, bfmBAA, bfmB1a, bkd; branched-cha	2-oxoisovalerate dehydrogenase subunit alpha	0.1			14			6.66667	10.6061
bsu:BSU11220	ARGD	argD; acetylornithine aminotransferase (	Acetylornithine aminotransferase	0.09			6			6.75325	7.27273
bsu:BSU38550	ILVE	ywaA, ipa-0r; branched-chain amino acid	Putative branched-chain-amino-acid aminotransferase	0.09			12			8.28729	8.83978
bsu:BSU22640	TRPB	trpB; tryptophan synthase subunit beta (	Tryptophan synthase beta chain	0.09			10			7	7.25
bsu:BSU36050	COTB	cotB; spore coat protein (outer) ; K0632	Spore coat protein B	0.09			6			32.1053	37.3684
bsu:BSU24030	ODB2	bkdB, bfmBB, bfmB2, bkd; branched-chain	Lipoamide acyltransferase component of branched-chain alpha-keto acid dehydrogenase complex	0.08			10			9.43396	12.0283
bsu:BSU37460	RAPF	rapF, ywhJ; response regulator aspartate	Response regulator aspartate phosphatase F	0.08			4			7.34908	5.77428
bsu:BSU17150	PKSG	pksG; involved in polyketide synthesis ;	Putative polyketide biosynthesis protein pksG	0.08			10			7.85714	10.9524
bsu:BSU39860	ALDH3	aldX, yxaS, yxbE; aldehyde dehydrogenase	Probable aldehyde dehydrogenase aldX	0.08			14			5.39326	7.64045
bsu:BSU10550	NTDA	yhjL; hypothetical protein	NTD biosynthesis operon protein ntdA	0.07			17			4.53515	4.53515
bsu:BSU35770	TAGC	tagC, dinC; polyglycerol phosphate assem	Putative major teichoic acid biosynthesis protein C	0.07			15			11.991	12.4434
bsu:BSU30830	MENF	menF, icsM, entC; menaquinone-specific i	Menaquinone-specific isochorismate synthase	0.07			18			5.73248	7.64331
bsu:BSU24270	DXS	dxs, yqiE; 1-deoxy-D-xylulose-5-phosphat	1-deoxy-D-xylulose-5-phosphate synthase	0.05			23			6.79305	7.74092
bsu:BSU38400	SUBE	epr, ipa-15r; extracellular serine prote	Minor extracellular protease epr precursor	0.05			14			16.7442	23.7209
bsu:BSU35780	LYTD	lytD, cwlG; N-acetylglucosaminidase (maj	Beta-N-acetylglucosaminidase precursor	0.04			21			21.25	19.0909
bsu:BSU18320	PPS3	ppsC; plipastatin synthetase	Peptide synthetase 3	0.01			49			7.74951	8.80626
bsu:BSU18330	PPS2	ppsB; plipastatin synthetase	Peptide synthetase 2	0.01			50			6.95312	6.91406
bsu:BSU30980	GLGB	glgB; glycogen branching enzyme (EC:2.4.	1,4-alpha-glucan-branching enzyme	0			10			8.45295	10.0478
bsu:BSU34860	HIS2	hisI, hisIE; bifunctional phosphoribosyl	Histidine biosynthesis bifunctional protein hisIE [Includes: Phosphoribosyl-AMP cyclohydrolase	0			3			9.09091	9.56938
bsu:BSU05910	YDIB	ydiB; hypothetical protein	UPF0079 ATP-binding protein ydiB	0			4			8.22785	4.43038
bsu:BSU20270	53DR	yorS; hypothetical protein	Putative SPBc2 prophage-derived 5~(3~)-deoxyribonucleotidase	0			2			6.97674	9.30233
bsu:BSU15620	SIRB	ylnE; hypothetical protein ; K03794 siro	Sirohydrochlorin ferrochelatase	0			6			7.66284	7.27969
bsu:BSU07670	YFLI	yflI; hypothetical protein	Uncharacterized protein yflI	0.74			5			11.7647	7.84314
bsu:BSU33630	SECG	secG, yvaL; preprotein translocase subun	Probable protein-export membrane protein secG	0.51			2			6.57895	9.21053
bsu:BSU38590	PTJB	licB, celA; phosphotransferase system (P	Lichenan-specific phosphotransferase enzyme IIB component	0.36			11			5.88235	8.82353
bsu:BSU17960	YNEK	yneK, yoxJ; hypothetical protein	Uncharacterized protein yneK	0.23			7			2.8169	10.5634
bsu:BSU01930	SKFC	ybcS; hypothetical protein	Uncharacterized protein skfC precursor	0.18			8			9.72973	7.56757
bsu:BSU16260	YLXF	ylxF; hypothetical protein	FlaA locus 22.9 kDa protein	0.17			9			10.3286	22.5352
bsu:BSU23960	ARTM	yqiZ; hypothetical protein ; K02028 pola	Arginine transport ATP-binding protein artM	0.14			10			13.0252	15.1261
bsu:BSU05730	YDHF	ydhF; hypothetical protein	Uncharacterized protein ydhF precursor	0.14			6			11.4407	17.7966
bsu:BSU02920	YCEF	yceF; hypothetical protein	Uncharacterized membrane protein yceF	0.13			5			4.28016	5.05837
bsu:BSU33810	OPUCC	opuCC, yvbC; glycine betaine/carnitine/c	Glycine betaine/carnitine/choline-binding protein precursor	0.11			4			7.59076	7.59076
bsu:BSU24980	YQGH	pstC, yqgH, yzmC; phosphate ABC transpor	Probable ABC transporter permease protein yqgH	0.11			8			9.06149	8.73786
bsu:BSU28380	GERM	gerM; germination (cortex hydrolysis) an	Spore germination protein gerM	0.09			10			9.56284	14.7541
bsu:BSU01610	FEUC	feuC; integral membrane protein ; K02015	Iron-uptake system permease protein feuC	0.09			6			9.89848	10.4061
bsu:BSU26440	YRKO	yrkO; hypothetical protein ; K07148	Uncharacterized protein yrkO	0.08			7			9.1358	6.91358
bsu:BSU25010	YQGE	yqgE; hypothetical protein ; K08222 MFS	Uncharacterized protein yqgE	0.08			10			7.67442	7.90698
bsu:BSU03760	YCLK	yclK; hypothetical protein ; K02484 two-	Uncharacterized sensor-like histidine kinase yclK	0.07			6			9.09091	9.93658
bsu:BSU37760	ROCC	rocC, ipa-78d; amino acid permease ; K03	Amino-acid permease rocC	0.07			6			7.02128	4.04255
bsu:BSU31520	MALK	yufL; sensory histidine kinase DcuS (EC:	Sensor protein malK	0.06			17			10.1313	12.5704
bsu:BSU03700	GERKA	gerKA; germination response to the combi	Spore germination protein KA	0.06			7			7.72059	10.8456
bsu:BSU17200	PKSM	pksM; polyketide synthase	Putative polyketide synthase pksM	0.01		0.01	82		19	7.5786	8.2825
bsu:BSU31640	MRPE	mrpE; putative monovalent cation/H+ anti	Na(+)/H(+) antiporter subunit E	0			2			6.96203	3.79747
