# Supplementary material for: Proteomic Analyses of Nucleoid-Associated Proteins in Escherichia coli, Pseudomonas aeruginosa, Bacillus subtilis, and Staphylococcus aureus
Source: PLoS One. 2011 Apr 26;6(4):e19172. doi: 10.1371/journal.pone.0019172 (PMC3082553; doi:10.1371/journal.pone.0019172)
Supplement: Table S12 — csNAPs of B. subtilis in the log phase. (XLS) [file pone.0019172.s016.xls]

## Sheet: Sheet1
Table S12. csNAPs of log phase of S. aureus
				emPAI			pep_num
gene ID	gene Name	Annotation 1	Annotation2	nucleoid	top fraction	envelope	envelope	nucleoid	top fraction	DBS	RBS
sau:SA1305	DBH	hu; DNA-binding protein II; K03530 DNA-bin	DNA-binding protein HU	0.42			3			13.3333	18.8889
sau:SA2089	SARR	sarR; hypothetical protein	HTH-type transcriptional regulator sarR	0.29			3			16.5217	11.3043
sau:SA0108	SARS	sarH1; hypothetical protein	HTH-type transcriptional regulator sarS	0.27			8			6	6.8
sau:SA0573	SARA	sarA; staphylococcal accessory regulator A	Transcriptional regulator sarA	0.26	0.26		5	2		6.45161	12.9032
sau:SA0856	SPX	spxA; transcriptional regulator Spx	Regulatory protein spx	0.56			2			17.5573	15.2672
sau:SA1583	ROT	rot; repressor of toxins Rot	HTH-type transcriptional regulator rot	0.2			5			6.53595	5.88235
sau:SA1700	VRAR	vraR; vancomycin resistance associated two	Response regulator protein vraR	0.16			4			11.9617	10.5263
sau:SA0614	GRAR	hypothetical protein, similar to two-compo	Response regulator protein graR	0.15			2			6.25	4.01786
sau:SA1930	RPOE	rpoE; DNA-directed RNA polymerase subunit	Probable DNA-directed RNA polymerase subunit delta	0.66			6			0	0.568182
sau:SA2026	IF1	infA; translation initiation factor IF-1;	Translation initiation factor IF-1	0.49			4			15.2778	9.72222
sau:SA1359	EFP	elongation factor EF-P; K02356 elongation	Elongation factor P	0.41			3			10.8108	12.973
sau:SA1076	RNC	rnc; RNase III [EC:3.1.26.3]; K03685 ribon	Ribonuclease 3	0.14			2			12.7572	13.5802
sau:SA0987	RNH3	putative ribonuclease HIII [EC:3.1.26.4];	Ribonuclease HIII	0.11			3			12.1795	13.7821
sau:SA0993	UVRC	uvrC; excinuclease ABC subunit C; K03703 e	UvrABC system protein C	0			4			13.1535	14.5025
sau:SA1414	RS20	rpsT; 30S ribosomal protein S20; K02968 sm	30S ribosomal protein S20	2.06			4			20.4819	28.9157
sau:SA2033	RL6	rplF; 50S ribosomal protein L6; K02933 lar	50S ribosomal protein L6	1.91	0.71		21	9		14.6067	21.3483
sau:SA0504	RS7	rpsG; 30S ribosomal protein S7; K02992 sma	30S ribosomal protein S7	1.2	1.2		15	8		17.9487	14.1026
sau:SA2036	RL24	rplX; 50S ribosomal protein L24; K02895 la	50S ribosomal protein L24	0.81			2			6.66667	25.7143
sau:SA1404	RS21	rpsU; 30S ribosomal protein S21; K02970 sm	30S ribosomal protein S21	0.62			2			41.3793	46.5517
sau:SA2029	RL15	rplO; 50S ribosomal protein L15; K02876 la	50S ribosomal protein L15	0.56			8			15.7534	30.137
sau:SA2039	RL29	rpmC; 50S ribosomal protein L29; K02904 la	50S ribosomal protein L29	0.51			6			17.3913	17.3913
sau:SA0354	RS18	rpsR; 30S ribosomal protein S18; K02963 sm	30S ribosomal protein S18	0.43			4			30	28.75
sau:SA1081	RS16	rpsP; 30S ribosomal protein S16; K02959 sm	30S ribosomal protein S16	0.39			5			16.4835	21.978
sau:SA2043	RS19	rpsS; 30S ribosomal protein S19; K02965 sm	30S ribosomal protein S19	0.38			10			17.3913	17.3913
sau:SA0352	RS6	rpsF; 30S ribosomal protein S6; K02990 sma	30S ribosomal protein S6	0.34			2			9.18367	10.2041
sau:SA2037	RL14	rplN; 50S ribosomal protein L14; K02874 la	50S ribosomal protein L14	0.3	0.69		13	7		12.2951	18.0328
sau:SA2022	RL17	rplQ; 50S ribosomal protein L17; K02879 la	50S ribosomal protein L17	0.29			9			16.3934	31.1475
sau:SA1113	RBFA	rbfA; ribosome-binding factor A(P15B prote	Ribosome-binding factor A	0.66			4			9.48276	9.48276
sau:SA0723	CLPP	clpP; ATP-dependent Clp protease proteolyt	ATP-dependent Clp protease proteolytic subunit	1.67			11			7.17949	8.71795
sau:SA1382	SODM1	sodA; superoxide dismutase SodA [EC:1.15.1	Superoxide dismutase [Mn/Fe] 1	1.18			9			5.02513	7.03518
sau:SA0729	TPIS	tpi; triosephosphate isomerase [EC:5.3.1.1	Triosephosphate isomerase	1.18		0.14	11		3	6.71937	8.3004
sau:SA1663	Y1663	hypothetical protein	UPF0342 protein SA1663	1.17			5			0	1.75439
sau:SA0366	AHPC	ahpC; alkyl hydroperoxide reductase subuni	Alkyl hydroperoxide reductase subunit C	0.95			5			4.7619	3.7037
sau:SA0456	SP5G	spoVG; hypothetical protein; K06412 stage	Putative septation protein spoVG	0.83			3			11.1111	9.25926
sau:SA1073	FABD	fabD; malonyl CoA-acyl carrier protein tra	Malonyl CoA-acyl carrier protein transacylase	0.7			11			2.92208	5.19481
sau:SA2312	LDHD	ddh; D-specific D-2-hydroxyacid dehydrogen	D-lactate dehydrogenase	0.63	0.34		13	7		5.98291	4.8433
sau:SA1901	FABZ	(3R)-hydroxymyristoyl-[acyl carrier protei	(3R)-hydroxymyristoyl-[acyl-carrier-protein] dehydratase	0.53			5			5.47945	7.53425
sau:SA0719	TRXB	trxB; thioredoxine reductase [EC:1.8.1.9];	Thioredoxin reductase	0.53			6			6.10932	6.43087
sau:SA0245	ISPD2	ispD; putative 4-diphosphocytidyl-2C-methy	2-C-methyl-D-erythritol 4-phosphate cytidylyltransferase 2	0.49	0.14		8	2		6.27615	7.94979
sau:SA0918	PUR7	purC; phosphoribosylaminoimidazole-succino	Phosphoribosylaminoimidazole-succinocarboxamide synthase	0.49			8			6.83761	10.6838
sau:SA0941	Y941	hypothetical protein	UPF0356 protein SA0941	0.46			3			5.35714	8.92857
sau:SA1653	TRAP	TRAP; signal transduction protein TraP	Signal transduction protein TRAP	0.43			6			14.9701	10.1796
sau:SA0942	DEF	pdf1; putative polypeptide deformylase [EC	Peptide deformylase	0.41	0.19		7	3		6.55738	6.55738
sau:SAS074	Y197A	hypothetical protein	UPF0457 protein SA1975.1	0.4			2			8.13953	12.7907
sau:SA2399	ALF1	fructose-bisphosphate aldolase homolog [EC	Fructose-bisphosphate aldolase class 1	0.38			13			7.09459	8.10811
sau:SA0707	Y704	hypothetical protein	Uncharacterized protein SAB0704	0.37			5			13.6842	18.4211
sau:SA0128	SODM2	sodM; superoxide dismutase [EC:1.15.1.1];	Superoxide dismutase [Mn/Fe] 2	0.36			5			6.53266	6.03015
sau:SA1717	GATC	glutamyl-tRNAGln amidotransferase subunit	Aspartyl/glutamyl-tRNA(Asn/Gln) amidotransferase subunit C	0.36			2			4	6
sau:SA0855	SYW	trpS; tryptophanyl-tRNA synthetase [EC:6.1	Tryptophanyl-tRNA synthetase	0.34			6			10.0304	10.9422
sau:SA0437	Y428	conserved hypothetical protein; K09747 hyp	UPF0133 protein SAB0428	0.34			3			5.71429	3.80952
sau:SA2427	OTCC	arcB; ornithine transcarbamoylase [EC:2.1.	Ornithine carbamoyltransferase catabolic	0.33			6			6.84524	7.14286
sau:SA2127	RPIA	rpi; ribose 5-phosphate isomerase A [EC:5.	Ribose-5-phosphate isomerase A	0.32			5			2.63158	2.63158
sau:SA1074	FABG	fabG; 3-oxoacyl-(acyl-carrier protein) red	3-oxoacyl-[acyl-carrier-protein] reductase	0.31			9			9.34959	9.7561
sau:SA0160	ISDI	hypothetical protein; K07145	Heme-degrading monooxygenase isdI	0.31			2			8.33333	3.7037
sau:SA0473	FOLB	folB; 7,8-dihydroneopterin aldolase [EC:4.	Dihydroneopterin aldolase	0.29			3			6.61157	8.26446
sau:SA0915	FOLD	folD; methylenetetrahydrofolate dehydrogen	Bifunctional protein folD	0.26			4			8.04196	8.39161
sau:SA1223	CVFB	hypothetical protein; K00243 hypothetical	Conserved virulence factor B	0.23			4			6.33333	8.66667
sau:SA0973	COAD	phosphopantetheine adenyltransferase homol	Phosphopantetheine adenylyltransferase	0.21			4			11.875	8.75
sau:SA2070	MOAB	moaB; molybdopterin precursor biosynthesis	Molybdenum cofactor biosynthesis protein B	0.21			3			5.35714	6.54762
sau:SA1532	Y1532	hypothetical protein	Putative universal stress protein SA1532	0.21			3			8.43373	10.8434
sau:SA1461	APT	apt; adenine phosphoribosyl transferase [E	Adenine phosphoribosyltransferase	0.2			2			1.74419	4.65116
sau:SA1096	HSLV	clpQ; heat shock protein HslV [EC:3.4.25.-	ATP-dependent protease hslV	0.2			3			9.39227	9.39227
sau:SA1257	MSRA2	peptide methionine sulfoxide reductase [EC	Peptide methionine sulfoxide reductase msrA 2	0.18			2			11.8644	6.77966
sau:SA0528	HPS	putative hexulose-6-phosphate synthase [EC	3-hexulose-6-phosphate synthase	0.17			3			2.38095	3.33333
sau:SA0957	Y957	hypothetical protein	UPF0637 protein SA0957	0.16			3			12.7451	10.7843
sau:SA0920	PURQ	purQ; phosphoribosylformylglycinamidine sy	Phosphoribosylformylglycinamidine synthase 1	0.15			3			1.34529	2.69058
sau:SA1529	Y1529	conserved hypothetical protein	UPF0173 metal-dependent hydrolase SA1529	0.15			2			2.18341	1.74672
sau:SA0122	BUTA	butA; acetoinreductase [EC:1.1.1.5]; K0336	Acetoin(diacetyl) reductase	0.14			3			5.81395	5.81395
sau:SA1334	P5CR	putative pyrroline-5-carboxylate reductase	Pyrroline-5-carboxylate reductase	0.13			4			7.01107	7.38007
sau:SA0774	Y208	hypothetical protein; K09013 Fe-S cluster	Probable ABC transporter ATP-binding protein SpyM3_0208/SPs0214	0.13			9			4.34783	9.88142
sau:SA1932	COAW	hypothetical protein [EC:2.7.1.33]; K09680	Type II pantothenate kinase	0.13			3			4.86891	5.61798
sau:SA1089	SUCD	sucD; succinyl-CoA synthetase alpha chain	Succinyl-CoA ligase [ADP-forming] subunit alpha	0.12			3			7.61589	9.93377
sau:SA0724	Y724	hypothetical protein; K07071	Epimerase family protein SA0724	0.11			2			8.66667	7.33333
sau:SA1396	ERA	bex; GTP-binding protein era homolog; K035	GTP-binding protein era homolog	0.11	0.11		7	2		6.68896	10.3679
sau:SA1564	Y1603	hypothetical protein	UPF0354 protein SAB1603c	0.11			3			10.8772	13.3333
sau:SA1172	GUAC	putative GMP reductase [EC:1.7.1.7]; K0036	GMP reductase	0.1	0.1		4	2		5.23077	8
sau:SA0085	DUS	hypothetical protein	Probable tRNA-dihydrouridine synthase	0.1			4			7.31707	8.23171
sau:SA1492	HEM2	hemB; delta-aminolevulinic acid dehydratas	Delta-aminolevulinic acid dehydratase	0.1			8			6.48148	7.09877
sau:SA1144	MIAA	miaA; tRNA delta(2)-isopentenylpyrophospha	tRNA delta(2)-isopentenylpyrophosphate transferase	0.1			3			11.254	11.8971
sau:SA0562	ADH	adh1; alcohol dehydrogenase I [EC:1.1.1.1]	Alcohol dehydrogenase	0.1			4			6.84524	6.25
sau:SA2481	Y2481	conserved hypotehtical protein; K07146	UPF0176 protein SA2481	0.1			3			7.86164	7.54717
sau:SA0533	VRAA	vraA; hypothetical protein	Putative long chain fatty acid-CoA ligase vraA	0.07			4			9.38865	8.95197
sau:SA1553	FTHS	fhs; formyltetrahydrofolate synthetase [EC	Formate--tetrahydrofolate ligase	0.06			2			5.58559	7.92793
sau:SA0448	SYM	metS; methionyl-tRNA synthetase [EC:6.1.1.	Methionyl-tRNA synthetase	0.05			5			5.32725	5.32725
sau:SA0944	ODPB	phdB; pyruvate dehydrogenase E1 component	Pyruvate dehydrogenase E1 component subunit beta	2.39	0.36	0.11	27	12	7	6.46154	6.76923
sau:SA0582	MNHE2	putative multicomponent Na+:H+ antiporter	Putative antiporter subunit mnhE2	0.2			3			6.875	4.375
sau:SA0402	Y396	lpl6; hypothetical protein	Uncharacterized lipoprotein SAB0396	0.12			4			17.0455	25.3788
sau:SA2180	NREB	hypothetical protein, similar to two compo	Oxygen sensor histidine kinase nreB	0.1			3			7.26744	8.72093
sau:SA0977	ISDA	isdA; cell surface protein	Iron-regulated surface determinant protein A	0.1			3			22.2857	33.4286
sau:SA0660	SAES	saeS; histidine protein kinase	Histidine protein kinase saeS	0.09			3			9.68661	10.2564
sau:SA2206	SBI	sbi; IgG-binding protein SBI	Immunoglobulin-binding protein sbi	0.07			3			16.7431	21.3303
sau:SA1751	MAP1	truncated map-w protein	Protein map	0			2			19.7479	22.0588
