# Supplementary material for: Proteomic Analyses of Nucleoid-Associated Proteins in Escherichia coli, Pseudomonas aeruginosa, Bacillus subtilis, and Staphylococcus aureus
Source: PLoS One. 2011 Apr 26;6(4):e19172. doi: 10.1371/journal.pone.0019172 (PMC3082553; doi:10.1371/journal.pone.0019172)
Supplement: Table S13 — csNAPs of S. aureus in the log phase. (XLS) [file pone.0019172.s017.xls]

## Sheet: Sheet1
Table S13. csNAPs of Stationary Phase of E. coli
				emPAI			pep_num
gene ID	gene Name	Annotation 1	Annotation2	nucleoid	top fraction	envelope	envelope	nucleoid	top fraction	DBS	RBS
ecj:JW1225	HNS	hns; global DNA-binding transcriptional du	DNA-binding protein H-NS	0.96			10			15.3285	24.8175
ecj:JW0895	IHFB	ihfB; integration host factor (IHF), DNA-b	Integration host factor subunit beta	0.89			11			11.7021	18.0851
ecj:JW3964	DBHA	hupA; HU, DNA-binding transcriptional regu	DNA-binding protein HU-alpha	0.42			2			13.3333	17.7778
ecj:JW1702	IHFA	ihfA; integration host factor (IHF), DNA-b	Integration host factor subunit alpha	0.35			9			19.1919	26.2626
ecj:JW2644	STPA	stpA; DNA binding protein, nucleoid-associ	DNA-binding protein stpA	0.25			5			14.1791	23.8806
ecj:JW2807	LYSR	lysR; DNA-binding transcriptional dual reg	Transcriptional activator protein lysR	0.11			6			7.71704	6.75241
ecj:JW3624	RPOZ	rpoZ; RNA polymerase, omega subunit; K0306	DNA-directed RNA polymerase subunit omega	0.39			4			7.69231	9.89011
ecj:JW1850	RUVA	ruvA; component of RuvABC resolvasome, reg	Holliday junction ATP-dependent DNA helicase ruvA	0.17			3			6.40394	9.35961
ecj:JW2174	NDPA	yejK; nucleotide associated protein; K0689	Nucleoid-associated protein ndpA	0.1			12			10.7463	11.6418
ecj:JW1266	TOP1	topA; DNA topoisomerase I, omega subunit;	DNA topoisomerase 1	0.08			26			11.9171	13.4715
ecj:JW0538	RUSA	rusA; endonuclease RUS; K01160 crossover j	Crossover junction endodeoxyribonuclease rusA	0			7			17.5	17.5
ecj:JW5875	NUOB	nuoB; NADH:ubiquinone oxidoreductase, chai	NADH-quinone oxidoreductase subunit B	0.32			14			9.09091	12.7273
ecj:JW1462	NARY	narY; nitrate reductase 2 (NRZ), beta subu	Respiratory nitrate reductase 2 beta chain	0.27			24			7.97665	8.36576
ecj:JW0429	LON	lon; DNA-binding ATP-dependent protease La	ATP-dependent protease La	0.23			36			8.54592	11.2245
ecj:JW1541	NOHA	nohA; predicted packaging protein	Putative prophage Qin DNA-packaging protein NU1 homolog	0.18			8			10.582	8.46561
ecj:JW2140	GCH1	folE; GTP cyclohydrolase I; K01495 GTP cyc	GTP cyclohydrolase 1	0.15			10			10.8108	9.90991
ecj:JW5162	LOLD	lolD; outer membrane-specific lipoprotein	Lipoprotein-releasing system ATP-binding protein lolD	0.15			10			9.87124	15.0215
ecj:JW0286	MATC	yagY; hypothetical protein	Uncharacterized protein matC	0.15			3			12.6126	17.5676
ecj:JW4114	FRDB	frdB; fumarate reductase (anaerobic), Fe-S	Fumarate reductase iron-sulfur subunit	0.14			4			6.14754	12.2951
ecj:JW5867	AIDB	aidB; isovaleryl CoA dehydrogenase; K09456	Protein aidB	0.13			13			6.28466	8.50277
ecj:JW3690	YIEE	yieE; predicted phosphopantetheinyl transf	Uncharacterized protein yieE	0.13			9			10.2767	10.6719
ecj:JW2019	YEFG	wbbI; conserved hypothetical protein	Uncharacterized protein yefG	0.1			6			8.48485	10
ecj:JW2652	PROV	proV; glycine betaine transporter subunit;	Glycine betaine/L-proline transport ATP-binding protein proV	0.08			12			6.25	8.25
ecj:JW0595	YBDN	ybdN; conserved hypothetical protein	Uncharacterized protein ybdN	0.08			9			10.0985	9.1133
ecj:JW3728	RBSA	rbsA; fused D-ribose transporter subunits	Ribose import ATP-binding protein rbsA	0.07			25			6.58683	7.98403
ecj:JW1216	NARH	narH; nitrate reductase 1, beta (Fe-S) sub	Respiratory nitrate reductase 1 beta chain	0.06			14			7.8125	10.1562
ecj:JW0855	POXB	poxB; pyruvate dehydrogenase (pyruvate oxi	Pyruvate dehydrogenase [cytochrome]	0.06			12			4.02098	4.8951
ecj:JW3379	MALQ	malQ; 4-alpha-glucanotransferase; K00705 4	4-alpha-glucanotransferase	0.05			15			12.2478	11.3833
ecj:JW5380	MNMC	trmC; fused 5-methylaminomethyl-2-thiourid	tRNA 5-methylaminomethyl-2-thiouridine biosynthesis bifunctional protein mnmC	0.05			7			7.78443	8.23353
ecj:JW5555	PTFX2	ptsA; fused predicted PTS enzymes Hpr comp	Multiphosphoryl transfer protein 2	0.04			15			7.80312	8.04322
ecj:JW1309	YCJT	ycjT; predicted hydrolase; K04844 hypothet	Uncharacterized glycosyl hydrolase ycjT	0.04			9			9.93377	11.3907
ecj:JW1215	NARG	narG; nitrate reductase 1, alpha subunit;	Respiratory nitrate reductase 1 alpha chain	0.03			22			9.5429	10.1043
ecj:JW2609	YFJL	yfjL; hypothetical protein	Uncharacterized protein yfjL	0			10			8.36431	10.5948
ecj:JW2725	YGBT	ygbT; conserved hypothetical protein	Uncharacterized protein ygbT	0			7			9.18033	12.459
ecj:JW0397	YAJC	yajC; SecYEG protein translocase auxillary	UPF0092 membrane protein yajC	1.37			5			9.09091	15.4545
ecj:JW0799	OMPX	ompX; outer membrane protein; K11934 outer	Outer membrane protein X	0.76			8			17.5439	23.3918
ecj:JW2500	RODZ	yfgA; conserved hypothetical protein	Cytoskeleton protein rodZ	0.48	0.1		8	3		14.2433	18.3976
ecj:JW3027	YGIM	htrG; predicted signal transduction protei	Uncharacterized protein ygiM	0.36			7			10.1942	10.1942
ecj:JW0736	YBGS	ybgS; conserved hypothetical protein	Uncharacterized protein ybgS	0.3			2			11.1111	19.8413
ecj:JW0192	RCSF	rcsF; predicted outer membrane protein, si	Protein rcsF	0.27			6			20.1493	22.3881
ecj:JW3252	MSCL	mscL; mechanosensitive channel; K03282 lar	Large-conductance mechanosensitive channel	0.26			7			2.94118	6.61765
ecj:JW3586	YIBN	yibN; predicted rhodanese-related sulfurtr	Uncharacterized protein yibN	0.25			4			8.39161	9.09091
ecj:JW2971	YQHA	yqhA; conserved inner membrane protein	UPF0114 protein yqhA	0.21			6			3.04878	3.65854
ecj:JW3219	MREC	mreC; cell wall structural complex MreBCD	Rod shape-determining protein mreC	0.2			15			9.53678	13.079
ecj:JW3119	YRAP	yraP; hypothetical protein	Uncharacterized protein yraP	0.19			4			10.9948	15.1832
ecj:JW2577	YFIO	yfiO; predicted lipoprotein; K05807 putati	UPF0169 lipoprotein yfiO	0.14			9			9.38776	9.38776
ecj:JW2406	CYSZ	cysZ; predicted inner membrane protein; K0	Protein cysZ	0.13			5			5.5336	4.74308
ecj:JW0193	METQ	metQ; DL-methionine transporter subunit; K	D-methionine-binding lipoprotein metQ	0.13			4			5.53506	6.64207
ecj:JW5687	GLPG	glpG; predicted intramembrane serine prote	Rhomboid protease glpG	0.12			3			6.88406	6.88406
ecj:JW2135	MGLC	mglC; methyl-galactoside transporter subun	Galactoside transport system permease protein mglC	0.11			4			5.35714	4.16667
ecj:JW0478	QMCA	ybbK; predicted protease, membrane anchore	Protein qmcA	0.11			12			9.18033	13.4426
ecj:JW5836	WZZB	cld; regulator of length of O-antigen comp	Chain length determinant protein	0.1			12			8.28221	8.58896
ecj:JW2552	LEP	lepB; leader peptidase; K03100 signal pept	Signal peptidase I	0.1			9			7.71605	9.87654
ecj:JW3454	YHII	yhiI; predicted HlyD family secretion prot	Uncharacterized protein yhiI	0.1			12			8.73239	12.6761
ecj:JW3490	YHJD	yhjD; conserved inner membrane protein; K0	Inner membrane protein yhjD	0.1			11			7.12166	8.60534
ecj:JW2277	NUOH	nuoH; NADH:ubiquinone oxidoreductase, memb	NADH-quinone oxidoreductase subunit H	0.1	0.1		8	3		3.4	3.4
ecj:JW2660	EMRA	emrA; multidrug efflux system; K03543 mult	Multidrug resistance protein A	0.09			10			10.7692	12.8205
ecj:JW3580	LLDD	lldD; L-lactate dehydrogenase, FMN-linked;	L-lactate dehydrogenase [cytochrome]	0.09			15			10.6061	6.81818
ecj:JW0862	MACA	macA; macrolide transporter subunit, membr	Macrolide-specific efflux protein macA	0.09			15			9.16442	11.8598
ecj:JW3774	HEMY	hemY; predicted protoheme IX synthesis pro	Protein hemY	0.08			14			8.29146	11.809
ecj:JW4299	YJIN	yjiN; conserved inner membrane protein	Uncharacterized protein yjiN	0.08			16			5.39906	7.98122
ecj:JW2813	YQEG	yqeG; predicted transporter	Inner membrane transport protein yqeG	0.08			3			5.37897	3.91198
ecj:JW3043	AER	aer; fused signal transducer for aerotaxis	Aerotaxis receptor	0.07			11			11.0672	11.2648
ecj:JW3882	CPXA	cpxA; sensory histidine kinase in two-comp	Sensor protein cpxA	0.07			15			8.75274	11.1597
ecj:JW2234	GLPT	glpT; sn-glycerol-3-phosphate transporter;	Glycerol-3-phosphate transporter	0.07			3			4.64602	4.42478
ecj:JW3460	PITA	pitA; phosphate transporter, low-affinity;	Low-affinity inorganic phosphate transporter 1	0.07			7			9.61924	10.4208
ecj:JW1001	PUTP	putP; proline:sodium symporter; K11928 sod	Sodium/proline symporter	0.07			8			2.98805	3.98406
ecj:JW4028	ACTP	actP; acetate transporter; K03307 solute:N	Cation/acetate symporter actP	0.06			9			6.19308	5.64663
ecj:JW2154	PTFBC	fruA; fused fructose-specific PTS enzyme I	PTS system fructose-specific EIIBC component	0.06			10			6.74956	8.88099
ecj:JW0082	FTSI	ftsI; transpeptidase involved in septal pe	Peptidoglycan synthetase ftsI	0.06			11			11.3946	15.3061
ecj:JW1874	MCP4	tap; methyl-accepting protein IV; K05877 m	Methyl-accepting chemotaxis protein IV	0.06			14			10.3189	9.19325
ecj:JW5062	YLAB	ylaB; conserved inner membrane protein	Uncharacterized protein ylaB	0.06			6			7.17054	6.78295
ecj:JW2142	CIRA	cirA; ferric iron-catecholate outer membra	Colicin I receptor	0.05			10			11.1614	16.5913
ecj:JW0421	CYOB	cyoB; cytochrome o ubiquinol oxidase subun	Ubiquinol oxidase subunit 1	0.05			11			3.16742	2.86576
ecj:JW4201	ATMA	mgtA; magnesium transporter; K01531 Mg2+-i	Magnesium-transporting ATPase P-type 1	0.04			12			7.46102	6.34744
ecj:JW0557	NFRA	nfrA; bacteriophage N4 receptor, outer mem	Bacteriophage N4 adsorption protein A	0.03			14			8.38384	10.5051
