# Supplementary material for: Proteomic Analyses of Nucleoid-Associated Proteins in Escherichia coli, Pseudomonas aeruginosa, Bacillus subtilis, and Staphylococcus aureus
Source: PLoS One. 2011 Apr 26;6(4):e19172. doi: 10.1371/journal.pone.0019172 (PMC3082553; doi:10.1371/journal.pone.0019172)
Supplement: Table S14 — csNAPs of S. aureus in the stationary phase. (XLS) [file pone.0019172.s018.xls]

## Sheet: Sheet1
Table S14. csNAPs of Stationary Phase of S. aureus
				emPAI			pep_num
gene ID	gene Name	Annotation 1	Annotation2	nucleoid	top fraction	envelope	envelope	nucleoid	top fraction	DBS	RBS
sau:SA1305	DBH	hu; DNA-binding protein II; K03530 DNA-bin	DNA-binding protein HU	1.85			8			13.3333	18.8889
sau:SA2062	SARV	hypothetical protein	HTH-type transcriptional regulator sarV	1.1			5			12.069	6.03448
sau:SA0108	SARS	sarH1; hypothetical protein	HTH-type transcriptional regulator sarS	1.04			12			6	6.8
sau:SA2089	SARR	sarR; hypothetical protein	HTH-type transcriptional regulator sarR	0.65			2			16.5217	11.3043
sau:SA0573	SARA	sarA; staphylococcal accessory regulator A	Transcriptional regulator sarA	0.26			8			6.45161	12.9032
sau:SA2174	SARZ	hypothetical protein	HTH-type transcriptional regulator sarZ	0.22			4			10.8108	8.10811
sau:SA1041	PYRR	pyrR; pyrimidine operon repressor chainA /	Bifunctional protein pyrR	0.7			4			7.82123	10.6145
sau:SA2179	NREC	hypothetical protein, similar to response	Oxygen regulatory protein nreC	0.34			3			4.60829	5.99078
sau:SA1351	ARGR	ahrC; arginine repressor; K03402 transcrip	Arginine repressor	0.23			3			8.66667	6.66667
sau:SA0641	MGRA	hypothetical protein	HTH-type transcriptional regulator mgrA	0.23			4			11.5646	12.9252
sau:SA2147	TCAR	tcaR; TcaR transcription regulator	HTH-type transcriptional regulator tcaR	0.22			4			9.27152	12.5828
sau:SA0614	GRAR	hypothetical protein, similar to two-compo	Response regulator protein graR	0.15			3			6.25	4.01786
sau:SA0661	SAER	saeR; response regulator	Response regulator saeR	0.14			4			10.5263	7.01754
sau:SA0494	NUSG	nusG; transcription antitermination protei	Transcription antitermination protein nusG	0.98			9			9.34066	12.6374
sau:SA1076	RNC	rnc; RNase III [EC:3.1.26.3]; K03685 ribon	Ribonuclease 3	0.46			4			12.7572	13.5802
sau:SA1792	SSB	single-strand DNA-binding protein; K03111	Single-stranded DNA-binding protein	0.22			2			13.4615	21.1538
sau:SA1359	EFP	elongation factor EF-P; K02356 elongation	Elongation factor P	0.19			4			10.8108	12.973
sau:SA0940	RNJ1	hypothetical protein; K07021	Ribonuclease J 1	0.19			6			6.19469	7.78761
sau:SA1930	RPOE	rpoE; DNA-directed RNA polymerase subunit	Probable DNA-directed RNA polymerase subunit delta	0.18			2			0	0.568182
sau:SA1468	RUVA	ruvA; holliday junction DNA helicase; K035	Holliday junction ATP-dependent DNA helicase ruvA	0.17			2			9	13
sau:SA0461	MFD	mfd; transcription-repair coupling factor;	Transcription-repair-coupling factor	0.06			12			7.87671	7.53425
sau:SA1093	TOP1	DNA topoisomerase I topA homolog [EC:5.99.	DNA topoisomerase 1	0.05			14			13.9332	19.5936
sau:SA1188	PARE	parE; topoisomerase IV subunit B [EC:5.99.	DNA topoisomerase 4 subunit B	0.05			12			13.985	20.3008
sau:SA2026	IF1	infA; translation initiation factor IF-1;	Translation initiation factor IF-1	0			2			15.2778	9.72222
sau:SA2043	RS19	rpsS; 30S ribosomal protein S19; K02965 sm	30S ribosomal protein S19	1.6			7			17.3913	17.3913
sau:SA1067	RL28	rpmB; 50S ribosomal protein L28; K02902 la	50S ribosomal protein L28	1.55			3			41.9355	50
sau:SAS078	RL36	rpmJ; 50S ribosomal protein L36; K02919 la	50S ribosomal protein L36	1.01			3			27.027	29.7297
sau:SA2038	RS17	rpsQ; 30S ribosomal protein S17; K02961 sm	30S ribosomal protein S17	0.94			4			17.3913	17.3913
sau:SA2040	RL16	rplP; 50S ribosomal protein L16; K02878 la	50S ribosomal protein L16	0.54			9			29.1667	28.4722
sau:SA0354	RS18	rpsR; 30S ribosomal protein S18; K02963 sm	30S ribosomal protein S18	0.43			6			30	28.75
sau:SA1471	RL27	rpmA; 50S ribosomal protein L27; K02899 la	50S ribosomal protein L27	0.39			4			22.3404	35.1064
sau:SA1081	RS16	rpsP; 30S ribosomal protein S16; K02959 sm	30S ribosomal protein S16	0.39			6			16.4835	21.978
sau:SA0352	RS6	rpsF; 30S ribosomal protein S6; K02990 sma	30S ribosomal protein S6	0.34			4			9.18367	10.2041
sau:SA1113	RBFA	rbfA; ribosome-binding factor A(P15B prote	Ribosome-binding factor A	0.29			4			9.48276	9.48276
sau:SA1064	RSGA	putative GTPase [EC:3.6.1.-]; K06949 GTPas	Putative ribosome biogenesis GTPase rsgA	0.11			4			11.3402	13.4021
sau:SA0992	THIO	trxA; thioredoxin; K03671 thioredoxin 1	Thioredoxin	4.91			11			0	1.92308
sau:SA0873	Y873	hypothetical protein	UPF0477 protein SA0873	2.57			8			11.8343	11.2426
sau:SA1663	Y1663	hypothetical protein	UPF0342 protein SA1663	1.82			8			0	1.75439
sau:SA0456	SP5G	spoVG; hypothetical protein; K06412 stage	Putative septation protein spoVG	1.47			7			11.1111	9.25926
sau:SA1709	FTN	hypothetical protein	Ferritin	1.45		0.43	10		2	2.40964	4.81928
sau:SA0160	ISDI	hypothetical protein; K07145	Heme-degrading monooxygenase isdI	1.24			3			8.33333	3.7037
sau:SA0760	GCSH	glycine cleavage system protein H homologu	Glycine cleavage system H protein	1.09			7			1.5873	1.5873
sau:SA1904	ATPE	atpC; FoF1-ATP synthase epsilon subunit [E	ATP synthase epsilon chain	1.01			4			3.73134	12.6866
sau:SA0032	BLE	bleO; bleomycin resistance protein	Bleomycin resistance protein	0.99			12			4.47761	5.22388
sau:SA0478	PDXT	glutamine amidotransferase [EC:2.6.-.-]; K	Glutamine amidotransferase subunit pdxT	0.97			5			5.37634	5.37634
sau:SA0245	ISPD2	ispD; putative 4-diphosphocytidyl-2C-methy	2-C-methyl-D-erythritol 4-phosphate cytidylyltransferase 2	0.94			11			6.27615	7.94979
sau:SA1901	FABZ	(3R)-hydroxymyristoyl-[acyl carrier protei	(3R)-hydroxymyristoyl-[acyl-carrier-protein] dehydratase	0.9			4			5.47945	7.53425
sau:SA1256	MSRB	peptide methionine sulfoxide reductase [EC	Peptide methionine sulfoxide reductase msrB	0.89			3			5.6338	9.15493
sau:SA0128	SODM2	sodM; superoxide dismutase [EC:1.15.1.1];	Superoxide dismutase [Mn/Fe] 2	0.85			8			6.53266	6.03015
sau:SA1019	Y1019	hypothetical protein	Uncharacterized N-acetyltransferase SA1019	0.85			3			3.42466	4.10959
sau:SA0437	Y428	conserved hypothetical protein; K09747 hyp	UPF0133 protein SAB0428	0.81			12			5.71429	3.80952
sau:SA1074	FABG	fabG; 3-oxoacyl-(acyl-carrier protein) red	3-oxoacyl-[acyl-carrier-protein] reductase	0.72			9			9.34959	9.7561
sau:SAP018	ARSC	arsC; arsenate reductase [EC:1.20.4.1]; K0	Protein arsC	0.59			5			6.10687	5.34351
sau:SA2266	Y2567	hypothetical protein	Uncharacterized oxidoreductase SAR2567	0.54			5			10.8225	9.52381
sau:SA1529	Y1529	conserved hypothetical protein	UPF0173 metal-dependent hydrolase SA1529	0.52			5			2.18341	1.74672
sau:SA1146	BSAA	bsaA; glutathione peroxidase [EC:1.11.1.9]	Glutathione peroxidase homolog bsaA	0.47			4			5.06329	4.43038
sau:SA0774	Y208	hypothetical protein; K09013 Fe-S cluster	Probable ABC transporter ATP-binding protein SpyM3_0208/SPs0214	0.46			8			4.34783	9.88142
sau:SA0941	Y941	hypothetical protein	UPF0356 protein SA0941	0.46			3			5.35714	8.92857
sau:SA1461	APT	apt; adenine phosphoribosyl transferase [E	Adenine phosphoribosyltransferase	0.44			4			1.74419	4.65116
sau:SA2392	PANB	panB; 3-methyl-2-oxobutanoate hydroxymethy	3-methyl-2-oxobutanoate hydroxymethyltransferase	0.44			7			5.88235	5.14706
sau:SA1206	FEMA	femA; factor essential for expression of m	Aminoacyltransferase femA	0.44			9			9.7619	10.7143
sau:SA0934	PTHP	ptsH; phophocarrier protein HPR; K02784 ph	Phosphocarrier protein HPr	0.42			4			5.68182	7.95455
sau:SA0470	HSLO	heat-shock protein HSP33 homologue; K04083	33 kDa chaperonin	0.4			15			8.19113	6.48464
sau:SA1032	SEPF	hypothetical protein; K09772 hypothetical	Cell division protein sepF	0.4			4			20.3209	25.1337
sau:SA0704	YU230	hypothetical protein	UPF0230 protein	0.39			7			11.4583	8.68056
sau:SA1921	KITH	tdk; thymidine kinase [EC:2.7.1.21]; K0085	Thymidine kinase	0.37			4			11.0553	8.54271
sau:SA1410	GRPE	grpE; GrpE protein; K03687 molecular chape	Protein grpE	0.34			4			5.28846	6.25
sau:SA1427	MTNN	pfs; 5'-methylthioadenosine nucleosidase /	5~-methylthioadenosine/S-adenosylhomocysteine nucleosidase	0.33			4			4.38596	4.38596
sau:SA1047	PYRF	pyrF; orotidine-5-phosphate decarboxylase	Orotidine 5~-phosphate decarboxylase	0.32			4			6.52174	6.08696
sau:SA1871	RSBV	rsbV; anti-sigmaB factor antagonist; K0474	Anti-sigma-B factor antagonist	0.32			2			2.77778	4.62963
sau:SA0473	FOLB	folB; 7,8-dihydroneopterin aldolase [EC:4.	Dihydroneopterin aldolase	0.29			2			6.61157	8.26446
sau:SA1704	AMPM	map; methionyl aminopeptidase [EC:3.4.11.1	Methionine aminopeptidase	0.29			8			6.74603	7.93651
sau:SA0863	Y863	hypothetical protein	UPF0738 protein SA0863	0.29			3			3.47826	6.08696
sau:SA0472	DHPS	folP; dihydropteroate synthase chain A syn	Dihydropteroate synthase	0.27			5			10.4869	9.73783
sau:SA0997	MURI	murI; glutamate racemase [EC:5.1.1.3]; K01	Glutamate racemase	0.27			4			7.5188	12.782
sau:SA1392	YSI3	conserved hypothetical protein; K09773 hyp	Putative phosphotransferase in Sigma70 operon	0.26			4			8.45588	9.19118
sau:SA1962	PTMA	mtlA; PTS system, mannitol specific IIA co	Mannitol-specific phosphotransferase enzyme IIA component	0.25			4			0	2.08333
sau:SA0755	OHRL	hypothetical protein	Organic hydroperoxide resistance protein-like	0.25			5			6.42857	12.1429
sau:SA1492	HEM2	hemB; delta-aminolevulinic acid dehydratas	Delta-aminolevulinic acid dehydratase	0.22			4			6.48148	7.09877
sau:SA1936	LUXS	luxS; autoinducer-2 production protein Lux	S-ribosylhomocysteine lyase	0.22			3			3.84615	4.48718
sau:SA1259	DYR	dfrA; dihydrofolate reductase [EC:1.5.1.3]	Dihydrofolate reductase	0.21			3			6.28931	6.91824
sau:SA0855	SYW	trpS; tryptophanyl-tRNA synthetase [EC:6.1	Tryptophanyl-tRNA synthetase	0.21			6			10.0304	10.9422
sau:SA1530	Y1654	Xaa-Pro dipeptidase homolog [EC:3.4.13.9];	Uncharacterized peptidase SAUSA300_1654	0.2			5			5.86592	5.02793
sau:SA1325	SCPB	segregation and condensation protein B; K0	Segregation and condensation protein B	0.19			2			4.44444	5
sau:SA0723	CLPP	clpP; ATP-dependent Clp protease proteolyt	ATP-dependent Clp protease proteolytic subunit	0.18			4			7.17949	8.71795
sau:SA0518	AZO1	hypothetical protein	FMN-dependent NADPH-azoreductase	0.18			6			6.91489	6.91489
sau:SA0204	AZOR	acpD; acyl carrier protein phosphodiestera	FMN-dependent NADH-azoreductase	0.16			4			5.28846	5.76923
sau:SA1894	THIE	thiE; Chain B, thiamin phosphate synthase	Thiamine-phosphate pyrophosphorylase	0.16			2			3.75587	4.22535
sau:SA1366	GCSPA	glycine dehydrogenase (decarboxylating) su	Probable glycine dehydrogenase [decarboxylating] subunit 1	0.16			6			8.48214	7.8125
sau:SA0831	CDR	cdr; coenzyme A disulfide reductase [EC:1.	Coenzyme A disulfide reductase	0.16			5			5.02283	7.53425
sau:SA1229	DAPH	dapD; tetrahydrodipicolinate acetyltransfe	2345-tetrahydropyridine-26-dicarboxylate N-acetyltransferase	0.15			4			6.27615	7.11297
sau:SA0307	NANE	putative N-acylglucosamine-6-phosphate 2-e	Putative N-acetylmannosamine-6-phosphate 2-epimerase	0.15			7			5.40541	5.40541
sau:SA2127	RPIA	rpi; ribose 5-phosphate isomerase A [EC:5.	Ribose-5-phosphate isomerase A	0.15			3			2.63158	2.63158
sau:SA0538	UNG	ung; uracil-DNA glycosylase [EC:3.2.2.-];	Uracil-DNA glycosylase	0.15			2			6.88073	6.88073
sau:SA1228	DAPB	dapB; dihydrodipicolinate reductase [EC:1.	Dihydrodipicolinate reductase	0.14			5			5	5.83333
sau:SA1433	Y1433	hypothetical protein; K07160	UPF0271 protein SA1433	0.14			6			2	3.6
sau:SA0624	Y618	hypothetical protein	UPF0082 protein SAB0618	0.14			3			4.10959	4.79452
sau:SA0367	NFRA	hypothetical protein, similar to nitro/fla	NADPH-dependent oxidoreductase	0.13			4			8.36653	9.56175
sau:SA0592	TAGA	tagA; teichoic acid biosynthesis protein	Putative N-acetylmannosaminyltransferase	0.13			5			8.26772	8.66142
sau:SA1083	TRMD	trmD; tRNA (guanine-N1)-mehtyltransferase	tRNA (guanine-N(1)-)-methyltransferase	0.13			2			4.4898	6.93878
sau:SA1129	CNPD	hypothetical protein; K06950	2~3~-cyclic-nucleotide 2~-phosphodiesterase	0.13			6			5.58767	10.2119
sau:SA1932	COAW	hypothetical protein [EC:2.7.1.33]; K09680	Type II pantothenate kinase	0.13			2			4.86891	5.61798
sau:SA1241	Y1341	hypothetical protein	Uncharacterized protein SSP1341	0.13			2			5.70342	7.98479
sau:SA2274	Y2274	hypothetical protein	Uncharacterized protein SA2274	0.13			4			14.3969	21.0117
sau:SA1690	RECX	regulatory protein RecX; K03565 regulatory	Regulatory protein recX	0.12			6			15.0735	17.2794
sau:SA0451	KSGA	ksgA; dimethyladenosine transferase [EC:2.	Dimethyladenosine transferase	0.11			4			6.06061	9.42761
sau:SA0545	PTA	pta; phosphotransacetylase [EC:2.3.1.8]; K	Phosphate acetyltransferase	0.11			4			7.62195	10.061
sau:SA2349	CRTM	crtM; squalene synthase [EC:2.5.1.-]; K102	Dehydrosqualene synthase	0.11			2			4.87805	5.92334
sau:SA0905	ATL	atl; N-acetylmuramoyl-L-alanine amidase /	Bifunctional autolysin	0.11			14			18.6699	20.1923
sau:SA1988	ZDH1	hypothetical protein	Zinc-type alcohol dehydrogenase-like protein SACOL2177	0.1			4			7.16418	9.55224
sau:SA1737	Y1737	hypothetical protein	Uncharacterized protein SA1737	0.1			5			6.72515	7.60234
sau:SA1887	DDL	ddlA; D-alanine-D-alanine ligase [EC:6.3.2	D-alanine--D-alanine ligase	0.09			5			5.05618	9.55056
sau:SA1449	MNMA	(5-methylaminomethyl-2-thiouridylate)-meth	tRNA-specific 2-thiouridylase mnmA	0.09			5			6.45161	8.87097
sau:SA1061	RLMN	hypothetical protein; K06941	Ribosomal RNA large subunit methyltransferase N	0.09			5			9.89011	11.2637
sau:SA0344	METE	metE; 5-methyltetrahydropteroyltriglutamat	5-methyltetrahydropteroyltriglutamate--homocysteine methyltransferase	0.04			2			7.95148	9.56873
sau:SA1460	RELA	relA; GTP pyrophosphokinase [EC:2.7.6.5];	GTP pyrophosphokinase	0.04			6			9.32785	12.62
sau:SA0925	PUR9	purH; phosphoribosylaminoimidazolecarboxam	Bifunctional purine biosynthesis protein purH	0			7			5.27383	6.49087
sau:SA0998	NTPA	HAM1 protein; K03341 putative deoxyribonuc	Nucleoside-triphosphatase	0			3			5.64103	11.2821
sau:SA1165	THRC	thrC; threonine synthase [EC:4.2.3.1]; K01	Threonine synthase	0			5			5.94901	9.91501
sau:SA0295	NP30	hypothetical protein	30 kDa neutral phosphatase (Fragment)	3.92			2			14.8649	21.9595
sau:SA1178	Y1415	hypothetical protein; K09976 hypothetical	UPF0154 protein SSP1415	2.14			15			11.25	13.75
sau:SA1909	ATPF	atpF; ATP synthase B chain [EC:3.6.3.14];	ATP synthase subunit b	1.46			10			3.46821	9.82659
sau:SA2431	ISAB	isaB; immunodominant antigen B	Immunodominant staphylococcal antigen B	0.72			9			18.8571	22.2857
sau:SA0826	LEP	spsB; type-1 signal peptidase 1B [EC:3.4.2	Signal peptidase IB	0.39			9			4.18848	8.37696
sau:SA0808	MNHF1	mnhF; Na+/H+ antiporter subunit; K05570 mu	Na(+)/H(+) antiporter subunit F1	0.38			3			0	0
sau:SA2356	ISAA	isaA; immunodominant antigen A	Probable transglycosylase isaA	0.34			4			18.4549	21.03
sau:SA0593	TAGH	tagH; teichoic acid translocation ATP-bind	Teichoic acids export ATP-binding protein tagH	0.27			6			9.84848	13.2576
sau:SA1691	MGT	sgtB; hypothetical protein	Monofunctional glycosyltransferase	0.25			5			13.0112	13.0112
sau:SA2479	Y2572	hypothetical protein	UPF0312 protein SAS2572	0.21			4			6.43275	5.84795
sau:SA0977	ISDA	isdA; cell surface protein	Iron-regulated surface determinant protein A	0.2			7			22.2857	33.4286
sau:SA0683	QUEF	hypothetical protein [EC:1.7.1.13]; K06879	NADPH-dependent 7-cyano-7-deazaguanine reductase	0.19			4			9.03614	12.0482
sau:SA1126	PGSA	pgsA; phosphatidylglycerophosphate synthas	CDP-diacylglycerol--glycerol-3-phosphate 3-phosphatidyltransferase	0.18			2			2.60417	4.16667
sau:SA0815	PPI1	peptidyl-prolyl cis-trans isomerase homolo	Putative peptidyl-prolyl cis-trans isomerase	0.18			3			2.03046	7.61421
sau:SA2206	SBI	sbi; IgG-binding protein SBI	Immunoglobulin-binding protein sbi	0.15			7			16.7431	21.3303
sau:SA2423	CLFB	clfB; clumping factor B	Clumping factor B	0.12			10			12.2007	18.5861
sau:SA2275	Y2275	hypothetical protein	Uncharacterized lipoprotein SA2275	0.12			4			13.5659	22.093
sau:SAP010	BLAC	blaZ; beta-lactamase [EC:3.5.2.6]; K01467	Beta-lactamase	0.12			8			13.1673	18.1495
sau:SA1893	OXAA	lipoprotein precursor; K03217 preprotein t	Membrane protein oxaA	0.11			4			12.7586	14.4828
sau:SA0742	CLFA	clfA; fibrinogen-binding protein A, clumpi	Clumping factor A	0.08			4			11.4257	21.4358
sau:SA1960	PTMCB	mtlF; PTS system, mannitol specific IIBC c	PTS system mannitol-specific EIICB component	0.07			8			6.25	8.78906
sau:SA2326	PTU3C	ptsG; PTS system, glucose-specific IIABC c	PTS system glucoside-specific EIICBA component	0.05			4			4.65116	3.92442
