# Supplementary material for: Proteomic Analyses of Nucleoid-Associated Proteins in Escherichia coli, Pseudomonas aeruginosa, Bacillus subtilis, and Staphylococcus aureus
Source: PLoS One. 2011 Apr 26;6(4):e19172. doi: 10.1371/journal.pone.0019172 (PMC3082553; doi:10.1371/journal.pone.0019172)
Supplement: Table S15 — Potential number of csNAPs. (XLS) [file pone.0019172.s019.xls]

## Sheet: Sheet1
Table S15. Potential Number of csNAPs
		Experiment	Minimum	Maximum
log phase	E. coli W3110	164	88	225
	P. aeruginosa PAO1	66	56	71
	B. subtilis 168	98	87	199
	S. aureus N315	92	92	130
stationary phase	E. coli W3110	76	62	85
	S. aureus N315	141	127	169
